# Supplementary material for: Predicting miRNA-Disease Associations by Incorporating Projections in Low-Dimensional Space and Local Topological Information
Source: Genes (Basel). 2019 Sep 6;10(9):685. doi: 10.3390/genes10090685 (PMC6770973; doi:10.3390/genes10090685)
Supplement: Supplementary file 1 [file genes-10-00685-s001.zip]

Archive with 4 entries (4 files):
- ST1_The top 50 candidates for Prostatic cancer.docx
- ST2_The top 50 candidates for Lung cancer.docx
- ST4_The  hyperparameters of the five methods.xlsx
- ST3_The top 50 potential candidates for 326 diseases.xlsx
