# Supplementary material for: Predicting miRNA-Disease Associations by Incorporating Projections in Low-Dimensional Space and Local Topological Information
Source: Genes (Basel). 2019 Sep 6;10(9):685. doi: 10.3390/genes10090685 (PMC6770973; doi:10.3390/genes10090685)
Supplement: Supplementary file 1 [file genes-10-00685-s001.zip › ST4_The hyperparameters of the five methods.xlsx]

## Sheet: Sheet1
Liu's method	DMPred	GSTRW	BNPMDA	PBMDA
λ=0.8	λ_M=1/70	γ=θ=0.2	α=0.5	L=3
δ=0.9	λ_D=1/10	α=β=0.8	β=0.5	T=0.5
η=0.1	θ=1/20	λ=η=0.2		α=2.26
γ=0.5		ω=0.6
