# Supplementary material for: Predicting miRNA-Disease Associations by Incorporating Projections in Low-Dimensional Space and Local Topological Information
Source: Genes (Basel). 2019 Sep 6;10(9):685. doi: 10.3390/genes10090685 (PMC6770973; doi:10.3390/genes10090685)
Supplement: Supplementary file 1 [file genes-10-00685-s001.zip › ST3_The top 50 potential candidates for 326 diseases.xlsx]

## Sheet: st3
Disease name	MiRNA name	Rank	Score
Abortion	hsa-mir-1180	1	0.99694
Abortion	hsa-mir-2110	2	0.994667
Abortion	hsa-mir-1246	3	0.984671
Abortion	hsa-mir-19a	4	0.982579
Abortion	hsa-mir-199b	5	0.981964
Abortion	hsa-mir-495	6	0.979878
Abortion	hsa-mir-1915	7	0.979366
Abortion	hsa-mir-20b	8	0.976653
Abortion	hsa-mir-125a	9	0.976624
Abortion	hsa-mir-208a	10	0.973969
Abortion	hsa-mir-378i	11	0.964319
Abortion	hsa-mir-152	12	0.955277
Abortion	hsa-mir-218	13	0.954819
Abortion	hsa-mir-27a	14	0.950403
Abortion	hsa-mir-147a	15	0.949923
Abortion	hsa-mir-449b	16	0.941877
Abortion	hsa-mir-224	17	0.940046
Abortion	hsa-let-7d	18	0.938826
Abortion	hsa-mir-1471	19	0.936702
Abortion	hsa-mir-203	20	0.929319
Abortion	hsa-mir-103b	21	0.92883
Abortion	hsa-mir-371	22	0.927795
Abortion	hsa-mir-29a	23	0.926129
Abortion	hsa-mir-24	24	0.921327
Abortion	hsa-mir-217	25	0.915393
Abortion	hsa-mir-106b	26	0.911816
Abortion	hsa-mir-488	27	0.9088
Abortion	hsa-mir-182	28	0.9085
Abortion	hsa-mir-296	29	0.907758
Abortion	hsa-mir-187	30	0.906731
Abortion	hsa-mir-374b	31	0.905168
Abortion	hsa-mir-499b	32	0.903469
Abortion	hsa-mir-1245a	33	0.902873
Abortion	hsa-mir-363	34	0.901304
Abortion	hsa-mir-4792	35	0.89661
Abortion	hsa-mir-1247	36	0.895127
Abortion	hsa-mir-184	37	0.892166
Abortion	hsa-mir-1285	38	0.891058
Abortion	hsa-mir-146a	39	0.889688
Abortion	hsa-mir-1469	40	0.88912
Abortion	hsa-mir-10a	41	0.885005
Abortion	hsa-mir-31	42	0.884849
Abortion	hsa-mir-23b	43	0.884626
Abortion	hsa-mir-1322	44	0.880617
Abortion	hsa-mir-154	45	0.87922
Abortion	hsa-mir-325	46	0.878091
Abortion	hsa-mir-330	47	0.870562
Abortion	hsa-mir-485	48	0.870536
Abortion	hsa-mir-186	49	0.844408
Abortion	hsa-mir-34b	50	0.829265
Acquired Immunodeficiency Syndrome	hsa-mir-124a	1	0.997645
Acquired Immunodeficiency Syndrome	hsa-mir-379	2	0.995899
Acquired Immunodeficiency Syndrome	hsa-mir-10b	3	0.993963
Acquired Immunodeficiency Syndrome	hsa-mir-411	4	0.993899
Acquired Immunodeficiency Syndrome	hsa-mir-449a	5	0.993712
Acquired Immunodeficiency Syndrome	hsa-mir-378d	6	0.992297
Acquired Immunodeficiency Syndrome	hsa-mir-1202	7	0.991517
Acquired Immunodeficiency Syndrome	hsa-mir-1469	8	0.990833
Acquired Immunodeficiency Syndrome	hsa-mir-28	9	0.985067
Acquired Immunodeficiency Syndrome	hsa-mir-455	10	0.98192
Acquired Immunodeficiency Syndrome	hsa-mir-423	11	0.980555
Acquired Immunodeficiency Syndrome	hsa-mir-217	12	0.977135
Acquired Immunodeficiency Syndrome	hsa-mir-1285	13	0.974632
Acquired Immunodeficiency Syndrome	hsa-mir-490	14	0.974443
Acquired Immunodeficiency Syndrome	hsa-mir-203	15	0.972008
Acquired Immunodeficiency Syndrome	hsa-mir-34b	16	0.964255
Acquired Immunodeficiency Syndrome	hsa-mir-107	17	0.964089
Acquired Immunodeficiency Syndrome	hsa-mir-452	18	0.963123
Acquired Immunodeficiency Syndrome	hsa-mir-29a	19	0.962825
Acquired Immunodeficiency Syndrome	hsa-mir-215	20	0.956441
Acquired Immunodeficiency Syndrome	hsa-mir-214	21	0.950044
Acquired Immunodeficiency Syndrome	hsa-mir-1254	22	0.949705
Acquired Immunodeficiency Syndrome	hsa-mir-150	23	0.947249
Acquired Immunodeficiency Syndrome	hsa-mir-138	24	0.944742
Acquired Immunodeficiency Syndrome	hsa-mir-30a	25	0.928763
Acquired Immunodeficiency Syndrome	hsa-mir-101	26	0.922128
Acquired Immunodeficiency Syndrome	hsa-mir-376b	27	0.918534
Acquired Immunodeficiency Syndrome	hsa-mir-200c	28	0.915002
Acquired Immunodeficiency Syndrome	hsa-mir-197	29	0.908502
Acquired Immunodeficiency Syndrome	hsa-mir-365a	30	0.908228
Acquired Immunodeficiency Syndrome	hsa-mir-21	31	0.901351
Acquired Immunodeficiency Syndrome	hsa-mir-29c	32	0.900312
Acquired Immunodeficiency Syndrome	hsa-mir-199a	33	0.899383
Acquired Immunodeficiency Syndrome	hsa-mir-1249	34	0.895272
Acquired Immunodeficiency Syndrome	hsa-mir-488	35	0.894698
Acquired Immunodeficiency Syndrome	hsa-mir-152	36	0.883477
Acquired Immunodeficiency Syndrome	hsa-mir-132	37	0.883451
Acquired Immunodeficiency Syndrome	hsa-mir-33b	38	0.883031
Acquired Immunodeficiency Syndrome	hsa-mir-151b	39	0.881431
Acquired Immunodeficiency Syndrome	hsa-mir-100	40	0.87825
Acquired Immunodeficiency Syndrome	hsa-mir-1273a	41	0.875142
Acquired Immunodeficiency Syndrome	hsa-mir-335	42	0.873441
Acquired Immunodeficiency Syndrome	hsa-mir-15a	43	0.873311
Acquired Immunodeficiency Syndrome	hsa-mir-144	44	0.872287
Acquired Immunodeficiency Syndrome	hsa-mir-19b	45	0.861717
Acquired Immunodeficiency Syndrome	hsa-mir-196b	46	0.859902
Acquired Immunodeficiency Syndrome	hsa-mir-23a	47	0.849723
Acquired Immunodeficiency Syndrome	hsa-mir-302e	48	0.845673
Acquired Immunodeficiency Syndrome	hsa-mir-502	49	0.845241
Acquired Immunodeficiency Syndrome	hsa-mir-1323	50	0.836717
ACTH-Secreting Pituitary Adenoma	hsa-mir-378c	1	0.996732
ACTH-Secreting Pituitary Adenoma	hsa-mir-1245b	2	0.991607
ACTH-Secreting Pituitary Adenoma	hsa-mir-323b	3	0.983266
ACTH-Secreting Pituitary Adenoma	hsa-mir-15b	4	0.981621
ACTH-Secreting Pituitary Adenoma	hsa-mir-135b	5	0.980465
ACTH-Secreting Pituitary Adenoma	hsa-mir-3186	6	0.977499
ACTH-Secreting Pituitary Adenoma	hsa-mir-151	7	0.974187
ACTH-Secreting Pituitary Adenoma	hsa-mir-425	8	0.973773
ACTH-Secreting Pituitary Adenoma	hsa-mir-1207	9	0.969715
ACTH-Secreting Pituitary Adenoma	hsa-mir-215	10	0.966988
ACTH-Secreting Pituitary Adenoma	hsa-mir-374a	11	0.960136
ACTH-Secreting Pituitary Adenoma	hsa-mir-431	12	0.959503
ACTH-Secreting Pituitary Adenoma	hsa-mir-498	13	0.955483
ACTH-Secreting Pituitary Adenoma	hsa-mir-1246	14	0.953404
ACTH-Secreting Pituitary Adenoma	hsa-mir-126	15	0.943974
ACTH-Secreting Pituitary Adenoma	hsa-mir-17	16	0.942033
ACTH-Secreting Pituitary Adenoma	hsa-mir-345	17	0.940063
ACTH-Secreting Pituitary Adenoma	hsa-mir-384	18	0.935395
ACTH-Secreting Pituitary Adenoma	hsa-mir-377	19	0.934139
ACTH-Secreting Pituitary Adenoma	hsa-mir-142	20	0.932786
ACTH-Secreting Pituitary Adenoma	hsa-mir-297	21	0.932368
ACTH-Secreting Pituitary Adenoma	hsa-mir-148a	22	0.926697
ACTH-Secreting Pituitary Adenoma	hsa-mir-301b	23	0.925112
ACTH-Secreting Pituitary Adenoma	hsa-mir-320b	24	0.9251
ACTH-Secreting Pituitary Adenoma	hsa-mir-223	25	0.922468
ACTH-Secreting Pituitary Adenoma	hsa-mir-499a	26	0.915024
ACTH-Secreting Pituitary Adenoma	hsa-mir-1245a	27	0.912832
ACTH-Secreting Pituitary Adenoma	hsa-mir-23a	28	0.907927
ACTH-Secreting Pituitary Adenoma	hsa-mir-1273a	29	0.904063
ACTH-Secreting Pituitary Adenoma	hsa-mir-492	30	0.898709
ACTH-Secreting Pituitary Adenoma	hsa-mir-320a	31	0.897295
ACTH-Secreting Pituitary Adenoma	hsa-mir-378b	32	0.886484
ACTH-Secreting Pituitary Adenoma	hsa-mir-148b	33	0.880337
ACTH-Secreting Pituitary Adenoma	hsa-mir-455	34	0.878124
ACTH-Secreting Pituitary Adenoma	hsa-mir-299	35	0.876971
ACTH-Secreting Pituitary Adenoma	hsa-mir-373	36	0.874133
ACTH-Secreting Pituitary Adenoma	hsa-mir-181a	37	0.873649
ACTH-Secreting Pituitary Adenoma	hsa-mir-423	38	0.873347
ACTH-Secreting Pituitary Adenoma	hsa-mir-494	39	0.872996
ACTH-Secreting Pituitary Adenoma	hsa-mir-147a	40	0.869979
ACTH-Secreting Pituitary Adenoma	hsa-mir-26	41	0.867596
ACTH-Secreting Pituitary Adenoma	hsa-mir-301a	42	0.861757
ACTH-Secreting Pituitary Adenoma	hsa-mir-328	43	0.859274
ACTH-Secreting Pituitary Adenoma	hsa-mir-194	44	0.85655
ACTH-Secreting Pituitary Adenoma	hsa-mir-26b	45	0.856185
ACTH-Secreting Pituitary Adenoma	hsa-mir-1280	46	0.854303
ACTH-Secreting Pituitary Adenoma	hsa-mir-1972	47	0.852072
ACTH-Secreting Pituitary Adenoma	hsa-mir-24	48	0.846725
ACTH-Secreting Pituitary Adenoma	hsa-mir-30a	49	0.845098
ACTH-Secreting Pituitary Adenoma	hsa-mir-3151	50	0.841755
Acute Coronary Syndrome	hsa-mir-1227	1	0.999186
Acute Coronary Syndrome	hsa-mir-10b	2	0.992617
Acute Coronary Syndrome	hsa-mir-208b	3	0.990421
Acute Coronary Syndrome	hsa-mir-181d	4	0.98909
Acute Coronary Syndrome	hsa-mir-1471	5	0.979728
Acute Coronary Syndrome	hsa-mir-492	6	0.979566
Acute Coronary Syndrome	hsa-mir-149	7	0.979321
Acute Coronary Syndrome	hsa-mir-337	8	0.975458
Acute Coronary Syndrome	hsa-mir-23a	9	0.975091
Acute Coronary Syndrome	hsa-mir-378i	10	0.97339
Acute Coronary Syndrome	hsa-mir-216a	11	0.973309
Acute Coronary Syndrome	hsa-mir-1273c	12	0.968815
Acute Coronary Syndrome	hsa-mir-200b	13	0.966904
Acute Coronary Syndrome	hsa-mir-21	14	0.961208
Acute Coronary Syndrome	hsa-mir-370	15	0.958261
Acute Coronary Syndrome	hsa-mir-1305	16	0.958048
Acute Coronary Syndrome	hsa-mir-132	17	0.95588
Acute Coronary Syndrome	hsa-mir-331	18	0.953119
Acute Coronary Syndrome	hsa-mir-34a	19	0.944669
Acute Coronary Syndrome	hsa-mir-1229	20	0.941803
Acute Coronary Syndrome	hsa-mir-144	21	0.938105
Acute Coronary Syndrome	hsa-mir-365b	22	0.93372
Acute Coronary Syndrome	hsa-mir-138	23	0.932075
Acute Coronary Syndrome	hsa-mir-431	24	0.92605
Acute Coronary Syndrome	hsa-mir-378h	25	0.924539
Acute Coronary Syndrome	hsa-mir-365a	26	0.923036
Acute Coronary Syndrome	hsa-mir-320e	27	0.922283
Acute Coronary Syndrome	hsa-mir-489	28	0.920696
Acute Coronary Syndrome	hsa-mir-371	29	0.920454
Acute Coronary Syndrome	hsa-mir-320a	30	0.913492
Acute Coronary Syndrome	hsa-mir-1245a	31	0.911026
Acute Coronary Syndrome	hsa-mir-137	32	0.908217
Acute Coronary Syndrome	hsa-mir-340	33	0.904291
Acute Coronary Syndrome	hsa-mir-1249	34	0.899985
Acute Coronary Syndrome	hsa-mir-378c	35	0.898519
Acute Coronary Syndrome	hsa-mir-382	36	0.897435
Acute Coronary Syndrome	hsa-mir-339	37	0.892736
Acute Coronary Syndrome	hsa-mir-376a	38	0.889188
Acute Coronary Syndrome	hsa-mir-325	39	0.885558
Acute Coronary Syndrome	hsa-mir-130b	40	0.883809
Acute Coronary Syndrome	hsa-mir-2861	41	0.882324
Acute Coronary Syndrome	hsa-mir-221	42	0.878682
Acute Coronary Syndrome	hsa-let-7i	43	0.876033
Acute Coronary Syndrome	hsa-mir-151a	44	0.874704
Acute Coronary Syndrome	hsa-mir-488	45	0.874387
Acute Coronary Syndrome	hsa-mir-369	46	0.874104
Acute Coronary Syndrome	hsa-mir-455	47	0.868773
Acute Coronary Syndrome	hsa-mir-500b	48	0.864096
Acute Coronary Syndrome	hsa-mir-124	49	0.857193
Acute Coronary Syndrome	hsa-mir-23b	50	0.842218
Acute Lung Injury	hsa-mir-431	1	0.994151
Acute Lung Injury	hsa-mir-325	2	0.993892
Acute Lung Injury	hsa-mir-141	3	0.991772
Acute Lung Injury	hsa-mir-27b	4	0.987127
Acute Lung Injury	hsa-mir-182	5	0.98669
Acute Lung Injury	hsa-mir-125b	6	0.983739
Acute Lung Injury	hsa-mir-186	7	0.983677
Acute Lung Injury	hsa-let-7i	8	0.977255
Acute Lung Injury	hsa-mir-378c	9	0.976701
Acute Lung Injury	hsa-mir-377	10	0.974943
Acute Lung Injury	hsa-mir-221	11	0.974725
Acute Lung Injury	hsa-mir-152	12	0.973908
Acute Lung Injury	hsa-mir-1245b	13	0.971394
Acute Lung Injury	hsa-mir-1299	14	0.96757
Acute Lung Injury	hsa-mir-4792	15	0.962088
Acute Lung Injury	hsa-mir-1249	16	0.955522
Acute Lung Injury	hsa-mir-200b	17	0.94831
Acute Lung Injury	hsa-mir-485	18	0.944035
Acute Lung Injury	hsa-mir-302f	19	0.943525
Acute Lung Injury	hsa-mir-1302	20	0.942336
Acute Lung Injury	hsa-mir-181d	21	0.941965
Acute Lung Injury	hsa-mir-215	22	0.93346
Acute Lung Injury	hsa-mir-320a	23	0.930007
Acute Lung Injury	hsa-mir-206	24	0.929437
Acute Lung Injury	hsa-mir-376c	25	0.92513
Acute Lung Injury	hsa-mir-200c	26	0.923689
Acute Lung Injury	hsa-mir-132	27	0.914575
Acute Lung Injury	hsa-mir-1181	28	0.912324
Acute Lung Injury	hsa-mir-181	29	0.908857
Acute Lung Injury	hsa-mir-219	30	0.900186
Acute Lung Injury	hsa-mir-134	31	0.89808
Acute Lung Injury	hsa-mir-326	32	0.89553
Acute Lung Injury	hsa-mir-146b	33	0.895218
Acute Lung Injury	hsa-mir-146a	34	0.890862
Acute Lung Injury	hsa-let-7b	35	0.88916
Acute Lung Injury	hsa-mir-26	36	0.888847
Acute Lung Injury	hsa-mir-15a	37	0.88769
Acute Lung Injury	hsa-mir-499a	38	0.884257
Acute Lung Injury	hsa-mir-34b	39	0.879347
Acute Lung Injury	hsa-mir-135a	40	0.879307
Acute Lung Injury	hsa-mir-1227	41	0.878319
Acute Lung Injury	hsa-mir-1183	42	0.878206
Acute Lung Injury	hsa-mir-136	43	0.876502
Acute Lung Injury	hsa-mir-411	44	0.869904
Acute Lung Injury	hsa-mir-142	45	0.869801
Acute Lung Injury	hsa-mir-153	46	0.866089
Acute Lung Injury	hsa-mir-378i	47	0.858453
Acute Lung Injury	hsa-mir-140	48	0.848458
Acute Lung Injury	hsa-mir-320b	49	0.847967
Acute Lung Injury	hsa-mir-17	50	0.844304
Adenocarcinoma	hsa-mir-151a	1	0.998804
Adenocarcinoma	hsa-mir-133b	2	0.998455
Adenocarcinoma	hsa-mir-135b	3	0.997433
Adenocarcinoma	hsa-mir-25	4	0.995868
Adenocarcinoma	hsa-mir-10b	5	0.992709
Adenocarcinoma	hsa-mir-23b	6	0.992019
Adenocarcinoma	hsa-mir-214	7	0.987983
Adenocarcinoma	hsa-mir-196b	8	0.9874
Adenocarcinoma	hsa-mir-429	9	0.976284
Adenocarcinoma	hsa-mir-302f	10	0.972781
Adenocarcinoma	hsa-mir-487a	11	0.970312
Adenocarcinoma	hsa-mir-146b	12	0.968947
Adenocarcinoma	hsa-mir-451a	13	0.966929
Adenocarcinoma	hsa-mir-302e	14	0.954918
Adenocarcinoma	hsa-mir-485	15	0.954657
Adenocarcinoma	hsa-mir-483	16	0.953054
Adenocarcinoma	hsa-mir-1271	17	0.94933
Adenocarcinoma	hsa-mir-217	18	0.942516
Adenocarcinoma	hsa-mir-1258	19	0.939166
Adenocarcinoma	hsa-mir-378e	20	0.936504
Adenocarcinoma	hsa-mir-199a	21	0.934863
Adenocarcinoma	hsa-mir-1231	22	0.926874
Adenocarcinoma	hsa-mir-411	23	0.9259
Adenocarcinoma	hsa-mir-203	24	0.918944
Adenocarcinoma	hsa-mir-205	25	0.917883
Adenocarcinoma	hsa-mir-139	26	0.917268
Adenocarcinoma	hsa-mir-423	27	0.91554
Adenocarcinoma	hsa-mir-422a	28	0.914299
Adenocarcinoma	hsa-mir-193a	29	0.912502
Adenocarcinoma	hsa-mir-320e	30	0.910293
Adenocarcinoma	hsa-mir-20b	31	0.910266
Adenocarcinoma	hsa-mir-211	32	0.908034
Adenocarcinoma	hsa-mir-448	33	0.907896
Adenocarcinoma	hsa-let-7f	34	0.906757
Adenocarcinoma	hsa-mir-371	35	0.899921
Adenocarcinoma	hsa-mir-338	36	0.899512
Adenocarcinoma	hsa-mir-181c	37	0.899509
Adenocarcinoma	hsa-mir-410	38	0.898644
Adenocarcinoma	hsa-let-7a	39	0.896414
Adenocarcinoma	hsa-mir-30d	40	0.894654
Adenocarcinoma	hsa-mir-1227	41	0.891589
Adenocarcinoma	hsa-let-7c	42	0.886656
Adenocarcinoma	hsa-mir-30a	43	0.884313
Adenocarcinoma	hsa-mir-331	44	0.883962
Adenocarcinoma	hsa-mir-378h	45	0.881496
Adenocarcinoma	hsa-mir-216a	46	0.881219
Adenocarcinoma	hsa-mir-3179	47	0.879454
Adenocarcinoma	hsa-mir-134	48	0.879158
Adenocarcinoma	hsa-mir-1290	49	0.873569
Adenocarcinoma	hsa-mir-192	50	0.870471
Adenoma	hsa-mir-215	1	0.999781
Adenoma	hsa-mir-134	2	0.993508
Adenoma	hsa-mir-1258	3	0.98896
Adenoma	hsa-mir-323a	4	0.982864
Adenoma	hsa-mir-133b	5	0.97545
Adenoma	hsa-mir-297	6	0.970182
Adenoma	hsa-mir-33b	7	0.967943
Adenoma	hsa-mir-378i	8	0.961133
Adenoma	hsa-mir-378g	9	0.952725
Adenoma	hsa-mir-331	10	0.946265
Adenoma	hsa-mir-106a	11	0.945578
Adenoma	hsa-mir-378f	12	0.943054
Adenoma	hsa-mir-1280	13	0.935745
Adenoma	hsa-mir-219	14	0.931448
Adenoma	hsa-mir-300	15	0.930889
Adenoma	hsa-mir-182	16	0.930206
Adenoma	hsa-mir-1181	17	0.927201
Adenoma	hsa-mir-489	18	0.918439
Adenoma	hsa-mir-193a	19	0.91255
Adenoma	hsa-mir-484	20	0.90724
Adenoma	hsa-mir-100	21	0.905771
Adenoma	hsa-mir-199a	22	0.905728
Adenoma	hsa-mir-1303	23	0.903467
Adenoma	hsa-mir-125a	24	0.899178
Adenoma	hsa-mir-1827	25	0.896305
Adenoma	hsa-let-7g	26	0.891525
Adenoma	hsa-mir-425	27	0.88831
Adenoma	hsa-mir-338	28	0.887431
Adenoma	hsa-mir-206	29	0.882689
Adenoma	hsa-mir-103a	30	0.882667
Adenoma	hsa-mir-185	31	0.880963
Adenoma	hsa-let-7e	32	0.880389
Adenoma	hsa-mir-325	33	0.877593
Adenoma	hsa-mir-375	34	0.868671
Adenoma	hsa-mir-431	35	0.865478
Adenoma	hsa-mir-30b	36	0.858071
Adenoma	hsa-mir-421	37	0.85197
Adenoma	hsa-mir-195	38	0.849216
Adenoma	hsa-mir-125b	39	0.847656
Adenoma	hsa-mir-2110	40	0.84489
Adenoma	hsa-mir-1286	41	0.843069
Adenoma	hsa-mir-376a	42	0.842732
Adenoma	hsa-mir-371a	43	0.840426
Adenoma	hsa-mir-301b	44	0.839295
Adenoma	hsa-mir-299	45	0.837792
Adenoma	hsa-mir-19b	46	0.835155
Adenoma	hsa-mir-328	47	0.831512
Adenoma	hsa-mir-1271	48	0.82854
Adenoma	hsa-mir-302d	49	0.828301
Adenoma	hsa-mir-373	50	0.82529
Adenoviridae Infections	hsa-mir-203	1	0.996876
Adenoviridae Infections	hsa-mir-422a	2	0.995575
Adenoviridae Infections	hsa-mir-484	3	0.991916
Adenoviridae Infections	hsa-mir-181	4	0.991184
Adenoviridae Infections	hsa-mir-133b	5	0.989376
Adenoviridae Infections	hsa-mir-1234	6	0.987402
Adenoviridae Infections	hsa-mir-215	7	0.985937
Adenoviridae Infections	hsa-mir-196b	8	0.983297
Adenoviridae Infections	hsa-mir-30c	9	0.982798
Adenoviridae Infections	hsa-mir-3151	10	0.980521
Adenoviridae Infections	hsa-mir-376c	11	0.980288
Adenoviridae Infections	hsa-mir-378d	12	0.979268
Adenoviridae Infections	hsa-mir-34a	13	0.977536
Adenoviridae Infections	hsa-mir-185	14	0.976668
Adenoviridae Infections	hsa-mir-125a	15	0.971773
Adenoviridae Infections	hsa-mir-498	16	0.96904
Adenoviridae Infections	hsa-mir-18b	17	0.968808
Adenoviridae Infections	hsa-mir-1285	18	0.96438
Adenoviridae Infections	hsa-mir-494	19	0.963571
Adenoviridae Infections	hsa-mir-10b	20	0.96268
Adenoviridae Infections	hsa-mir-2861	21	0.953747
Adenoviridae Infections	hsa-mir-1247	22	0.953623
Adenoviridae Infections	hsa-let-7f	23	0.95349
Adenoviridae Infections	hsa-mir-490	24	0.952452
Adenoviridae Infections	hsa-mir-135b	25	0.950715
Adenoviridae Infections	hsa-mir-1273a	26	0.948372
Adenoviridae Infections	hsa-let-7c	27	0.944663
Adenoviridae Infections	hsa-mir-2355	28	0.944486
Adenoviridae Infections	hsa-mir-25	29	0.93841
Adenoviridae Infections	hsa-mir-499b	30	0.933423
Adenoviridae Infections	hsa-mir-1915	31	0.93247
Adenoviridae Infections	hsa-mir-367	32	0.930269
Adenoviridae Infections	hsa-mir-1305	33	0.921539
Adenoviridae Infections	hsa-mir-187	34	0.919072
Adenoviridae Infections	hsa-mir-495	35	0.918931
Adenoviridae Infections	hsa-mir-151	36	0.911367
Adenoviridae Infections	hsa-mir-320e	37	0.910348
Adenoviridae Infections	hsa-mir-429	38	0.907461
Adenoviridae Infections	hsa-mir-1229	39	0.907341
Adenoviridae Infections	hsa-mir-29a	40	0.900581
Adenoviridae Infections	hsa-mir-214	41	0.892216
Adenoviridae Infections	hsa-mir-100	42	0.889068
Adenoviridae Infections	hsa-mir-1299	43	0.888696
Adenoviridae Infections	hsa-mir-374b	44	0.888307
Adenoviridae Infections	hsa-mir-450b	45	0.887482
Adenoviridae Infections	hsa-mir-23b	46	0.879979
Adenoviridae Infections	hsa-mir-1296	47	0.879888
Adenoviridae Infections	hsa-mir-491	48	0.875881
Adenoviridae Infections	hsa-mir-493	49	0.874144
Adenoviridae Infections	hsa-mir-126	50	0.867774
Adrenal Cortex Neoplasms	hsa-mir-33b	1	0.999486
Adrenal Cortex Neoplasms	hsa-mir-320b	2	0.994766
Adrenal Cortex Neoplasms	hsa-mir-141	3	0.992204
Adrenal Cortex Neoplasms	hsa-mir-191	4	0.99144
Adrenal Cortex Neoplasms	hsa-mir-384	5	0.983749
Adrenal Cortex Neoplasms	hsa-mir-23b	6	0.981614
Adrenal Cortex Neoplasms	hsa-mir-143	7	0.979619
Adrenal Cortex Neoplasms	hsa-mir-105	8	0.978212
Adrenal Cortex Neoplasms	hsa-mir-485	9	0.974416
Adrenal Cortex Neoplasms	hsa-mir-379	10	0.973301
Adrenal Cortex Neoplasms	hsa-mir-30c	11	0.971912
Adrenal Cortex Neoplasms	hsa-mir-15a	12	0.967815
Adrenal Cortex Neoplasms	hsa-mir-372	13	0.953367
Adrenal Cortex Neoplasms	hsa-mir-196a	14	0.952834
Adrenal Cortex Neoplasms	hsa-mir-200	15	0.95251
Adrenal Cortex Neoplasms	hsa-mir-328	16	0.947919
Adrenal Cortex Neoplasms	hsa-mir-421	17	0.946843
Adrenal Cortex Neoplasms	hsa-mir-374a	18	0.944678
Adrenal Cortex Neoplasms	hsa-mir-297	19	0.941079
Adrenal Cortex Neoplasms	hsa-mir-409	20	0.940393
Adrenal Cortex Neoplasms	hsa-mir-17	21	0.940288
Adrenal Cortex Neoplasms	hsa-mir-1260a	22	0.934121
Adrenal Cortex Neoplasms	hsa-mir-451a	23	0.92631
Adrenal Cortex Neoplasms	hsa-mir-208b	24	0.921617
Adrenal Cortex Neoplasms	hsa-mir-224	25	0.919727
Adrenal Cortex Neoplasms	hsa-mir-208a	26	0.916622
Adrenal Cortex Neoplasms	hsa-mir-449a	27	0.914475
Adrenal Cortex Neoplasms	hsa-mir-3179	28	0.914359
Adrenal Cortex Neoplasms	hsa-mir-1285	29	0.912756
Adrenal Cortex Neoplasms	hsa-mir-221	30	0.907978
Adrenal Cortex Neoplasms	hsa-mir-1236	31	0.906447
Adrenal Cortex Neoplasms	hsa-mir-3130	32	0.905812
Adrenal Cortex Neoplasms	hsa-mir-451b	33	0.902515
Adrenal Cortex Neoplasms	hsa-mir-3186	34	0.891992
Adrenal Cortex Neoplasms	hsa-mir-29b	35	0.885608
Adrenal Cortex Neoplasms	hsa-mir-299	36	0.885183
Adrenal Cortex Neoplasms	hsa-mir-375	37	0.883868
Adrenal Cortex Neoplasms	hsa-mir-152	38	0.88294
Adrenal Cortex Neoplasms	hsa-mir-10b	39	0.882623
Adrenal Cortex Neoplasms	hsa-mir-1469	40	0.882071
Adrenal Cortex Neoplasms	hsa-mir-150	41	0.882066
Adrenal Cortex Neoplasms	hsa-mir-124	42	0.880724
Adrenal Cortex Neoplasms	hsa-mir-1207	43	0.880255
Adrenal Cortex Neoplasms	hsa-mir-1301	44	0.872039
Adrenal Cortex Neoplasms	hsa-mir-301a	45	0.866896
Adrenal Cortex Neoplasms	hsa-mir-1296	46	0.862925
Adrenal Cortex Neoplasms	hsa-mir-425	47	0.862321
Adrenal Cortex Neoplasms	hsa-mir-345	48	0.85752
Adrenal Cortex Neoplasms	hsa-mir-365b	49	0.856994
Adrenal Cortex Neoplasms	hsa-mir-1286	50	0.855483
Adrenocortical Adenoma	hsa-mir-1207	1	0.99026
Adrenocortical Adenoma	hsa-let-7g	2	0.985661
Adrenocortical Adenoma	hsa-mir-30d	3	0.985237
Adrenocortical Adenoma	hsa-mir-26b	4	0.981984
Adrenocortical Adenoma	hsa-mir-370	5	0.978621
Adrenocortical Adenoma	hsa-mir-499a	6	0.978125
Adrenocortical Adenoma	hsa-mir-137	7	0.977986
Adrenocortical Adenoma	hsa-mir-200b	8	0.976442
Adrenocortical Adenoma	hsa-mir-147a	9	0.971152
Adrenocortical Adenoma	hsa-mir-190a	10	0.970721
Adrenocortical Adenoma	hsa-mir-106b	11	0.970295
Adrenocortical Adenoma	hsa-mir-29b	12	0.970039
Adrenocortical Adenoma	hsa-mir-193a	13	0.967461
Adrenocortical Adenoma	hsa-mir-373	14	0.967382
Adrenocortical Adenoma	hsa-mir-221	15	0.961145
Adrenocortical Adenoma	hsa-mir-27a	16	0.956507
Adrenocortical Adenoma	hsa-mir-188	17	0.950145
Adrenocortical Adenoma	hsa-mir-320b	18	0.942358
Adrenocortical Adenoma	hsa-mir-205	19	0.941831
Adrenocortical Adenoma	hsa-mir-451a	20	0.939552
Adrenocortical Adenoma	hsa-mir-363	21	0.929145
Adrenocortical Adenoma	hsa-mir-498	22	0.925951
Adrenocortical Adenoma	hsa-mir-1273a	23	0.925398
Adrenocortical Adenoma	hsa-mir-450a	24	0.923785
Adrenocortical Adenoma	hsa-mir-151b	25	0.92373
Adrenocortical Adenoma	hsa-mir-1183	26	0.916189
Adrenocortical Adenoma	hsa-mir-148b	27	0.913739
Adrenocortical Adenoma	hsa-mir-1909	28	0.911539
Adrenocortical Adenoma	hsa-mir-378b	29	0.91137
Adrenocortical Adenoma	hsa-mir-223	30	0.910991
Adrenocortical Adenoma	hsa-mir-34c	31	0.909874
Adrenocortical Adenoma	hsa-mir-3940	32	0.908109
Adrenocortical Adenoma	hsa-mir-346	33	0.901923
Adrenocortical Adenoma	hsa-mir-103a	34	0.901629
Adrenocortical Adenoma	hsa-mir-361	35	0.895917
Adrenocortical Adenoma	hsa-mir-214	36	0.895831
Adrenocortical Adenoma	hsa-mir-1234	37	0.887074
Adrenocortical Adenoma	hsa-mir-345	38	0.878724
Adrenocortical Adenoma	hsa-let-7b	39	0.878445
Adrenocortical Adenoma	hsa-mir-18b	40	0.877733
Adrenocortical Adenoma	hsa-mir-1299	41	0.872128
Adrenocortical Adenoma	hsa-mir-100	42	0.871832
Adrenocortical Adenoma	hsa-mir-432	43	0.869582
Adrenocortical Adenoma	hsa-mir-26	44	0.867712
Adrenocortical Adenoma	hsa-mir-484	45	0.863888
Adrenocortical Adenoma	hsa-mir-502	46	0.862726
Adrenocortical Adenoma	hsa-mir-497	47	0.860033
Adrenocortical Adenoma	hsa-mir-3186	48	0.854577
Adrenocortical Adenoma	hsa-mir-25	49	0.85411
Adrenocortical Adenoma	hsa-mir-126	50	0.850931
Adrenocortical Carcinoma	hsa-mir-374a	1	0.993465
Adrenocortical Carcinoma	hsa-mir-101	2	0.993302
Adrenocortical Carcinoma	hsa-mir-200b	3	0.988814
Adrenocortical Carcinoma	hsa-mir-214	4	0.98841
Adrenocortical Carcinoma	hsa-mir-29c	5	0.981463
Adrenocortical Carcinoma	hsa-mir-216a	6	0.97685
Adrenocortical Carcinoma	hsa-mir-1293	7	0.975407
Adrenocortical Carcinoma	hsa-mir-152	8	0.9707
Adrenocortical Carcinoma	hsa-mir-103a	9	0.970133
Adrenocortical Carcinoma	hsa-mir-149	10	0.967048
Adrenocortical Carcinoma	hsa-mir-2355	11	0.960812
Adrenocortical Carcinoma	hsa-mir-361	12	0.954431
Adrenocortical Carcinoma	hsa-mir-10b	13	0.947016
Adrenocortical Carcinoma	hsa-mir-1179	14	0.942011
Adrenocortical Carcinoma	hsa-mir-191	15	0.941185
Adrenocortical Carcinoma	hsa-mir-452	16	0.937049
Adrenocortical Carcinoma	hsa-mir-1245a	17	0.93694
Adrenocortical Carcinoma	hsa-mir-181a	18	0.936076
Adrenocortical Carcinoma	hsa-mir-219	19	0.933884
Adrenocortical Carcinoma	hsa-mir-338	20	0.924495
Adrenocortical Carcinoma	hsa-mir-148a	21	0.917374
Adrenocortical Carcinoma	hsa-mir-188	22	0.915961
Adrenocortical Carcinoma	hsa-mir-432	23	0.91543
Adrenocortical Carcinoma	hsa-let-7b	24	0.910682
Adrenocortical Carcinoma	hsa-mir-184	25	0.910028
Adrenocortical Carcinoma	hsa-mir-137	26	0.908622
Adrenocortical Carcinoma	hsa-mir-22	27	0.907009
Adrenocortical Carcinoma	hsa-mir-320a	28	0.904057
Adrenocortical Carcinoma	hsa-mir-301b	29	0.896068
Adrenocortical Carcinoma	hsa-mir-135a	30	0.890023
Adrenocortical Carcinoma	hsa-mir-107	31	0.886534
Adrenocortical Carcinoma	hsa-mir-105	32	0.885059
Adrenocortical Carcinoma	hsa-mir-425	33	0.882929
Adrenocortical Carcinoma	hsa-mir-1207	34	0.880416
Adrenocortical Carcinoma	hsa-mir-378b	35	0.880135
Adrenocortical Carcinoma	hsa-mir-210	36	0.878898
Adrenocortical Carcinoma	hsa-mir-451b	37	0.876859
Adrenocortical Carcinoma	hsa-mir-1280	38	0.875354
Adrenocortical Carcinoma	hsa-mir-378h	39	0.867061
Adrenocortical Carcinoma	hsa-mir-486	40	0.864455
Adrenocortical Carcinoma	hsa-mir-181	41	0.86383
Adrenocortical Carcinoma	hsa-mir-302b	42	0.857892
Adrenocortical Carcinoma	hsa-mir-455	43	0.852702
Adrenocortical Carcinoma	hsa-mir-378a	44	0.851499
Adrenocortical Carcinoma	hsa-mir-1260a	45	0.849865
Adrenocortical Carcinoma	hsa-mir-450b	46	0.842998
Adrenocortical Carcinoma	hsa-mir-208b	47	0.840956
Adrenocortical Carcinoma	hsa-mir-122	48	0.839645
Adrenocortical Carcinoma	hsa-mir-28	49	0.83557
Adrenocortical Carcinoma	hsa-mir-378i	50	0.831921
AIDS Dementia Complex	hsa-mir-320a	1	0.998314
AIDS Dementia Complex	hsa-mir-3148	2	0.997897
AIDS Dementia Complex	hsa-mir-375	3	0.993528
AIDS Dementia Complex	hsa-mir-500b	4	0.991324
AIDS Dementia Complex	hsa-mir-362	5	0.981696
AIDS Dementia Complex	hsa-mir-410	6	0.981568
AIDS Dementia Complex	hsa-mir-27b	7	0.979532
AIDS Dementia Complex	hsa-mir-320e	8	0.977337
AIDS Dementia Complex	hsa-mir-1229	9	0.971934
AIDS Dementia Complex	hsa-mir-181d	10	0.969514
AIDS Dementia Complex	hsa-mir-1293	11	0.968967
AIDS Dementia Complex	hsa-mir-1258	12	0.968296
AIDS Dementia Complex	hsa-mir-212	13	0.963906
AIDS Dementia Complex	hsa-mir-1207	14	0.962907
AIDS Dementia Complex	hsa-mir-182	15	0.953934
AIDS Dementia Complex	hsa-mir-1301	16	0.951321
AIDS Dementia Complex	hsa-mir-1180	17	0.93914
AIDS Dementia Complex	hsa-mir-4792	18	0.937022
AIDS Dementia Complex	hsa-mir-1183	19	0.93699
AIDS Dementia Complex	hsa-mir-30c	20	0.93086
AIDS Dementia Complex	hsa-mir-346	21	0.928457
AIDS Dementia Complex	hsa-mir-208a	22	0.926297
AIDS Dementia Complex	hsa-mir-128	23	0.921126
AIDS Dementia Complex	hsa-mir-193a	24	0.918561
AIDS Dementia Complex	hsa-mir-1234	25	0.917757
AIDS Dementia Complex	hsa-mir-1305	26	0.91377
AIDS Dementia Complex	hsa-mir-378f	27	0.913082
AIDS Dementia Complex	hsa-let-7a	28	0.912585
AIDS Dementia Complex	hsa-mir-340	29	0.90634
AIDS Dementia Complex	hsa-mir-10b	30	0.906213
AIDS Dementia Complex	hsa-mir-30b	31	0.905863
AIDS Dementia Complex	hsa-mir-204	32	0.902883
AIDS Dementia Complex	hsa-mir-21	33	0.902678
AIDS Dementia Complex	hsa-mir-449b	34	0.892809
AIDS Dementia Complex	hsa-mir-376a	35	0.890977
AIDS Dementia Complex	hsa-mir-450b	36	0.885877
AIDS Dementia Complex	hsa-mir-151	37	0.881405
AIDS Dementia Complex	hsa-mir-486	38	0.87966
AIDS Dementia Complex	hsa-mir-139	39	0.87709
AIDS Dementia Complex	hsa-mir-100	40	0.875295
AIDS Dementia Complex	hsa-mir-382	41	0.870982
AIDS Dementia Complex	hsa-mir-1469	42	0.868812
AIDS Dementia Complex	hsa-mir-3151	43	0.857416
AIDS Dementia Complex	hsa-mir-133a	44	0.856428
AIDS Dementia Complex	hsa-mir-18b	45	0.842279
AIDS Dementia Complex	hsa-mir-140	46	0.839884
AIDS Dementia Complex	hsa-mir-188	47	0.837835
AIDS Dementia Complex	hsa-mir-1246	48	0.837189
AIDS Dementia Complex	hsa-mir-30e	49	0.83608
AIDS Dementia Complex	hsa-mir-152	50	0.831963
Albuminuria	hsa-mir-21	1	0.997436
Albuminuria	hsa-mir-296	2	0.994007
Albuminuria	hsa-mir-30e	3	0.992223
Albuminuria	hsa-mir-141	4	0.989446
Albuminuria	hsa-mir-382	5	0.987308
Albuminuria	hsa-mir-30b	6	0.979397
Albuminuria	hsa-mir-195	7	0.97928
Albuminuria	hsa-mir-34c	8	0.972787
Albuminuria	hsa-let-7a	9	0.968647
Albuminuria	hsa-mir-202	10	0.966957
Albuminuria	hsa-mir-502	11	0.958863
Albuminuria	hsa-mir-486	12	0.958467
Albuminuria	hsa-mir-1207	13	0.954442
Albuminuria	hsa-mir-373	14	0.950537
Albuminuria	hsa-mir-16	15	0.950501
Albuminuria	hsa-mir-146a	16	0.942522
Albuminuria	hsa-mir-138	17	0.935294
Albuminuria	hsa-mir-106a	18	0.934883
Albuminuria	hsa-mir-185	19	0.934742
Albuminuria	hsa-mir-149	20	0.92552
Albuminuria	hsa-mir-204	21	0.92487
Albuminuria	hsa-mir-1275	22	0.922234
Albuminuria	hsa-mir-186	23	0.9173
Albuminuria	hsa-mir-432	24	0.911809
Albuminuria	hsa-mir-29c	25	0.905833
Albuminuria	hsa-mir-449c	26	0.903429
Albuminuria	hsa-mir-1202	27	0.901926
Albuminuria	hsa-mir-431	28	0.897228
Albuminuria	hsa-mir-30d	29	0.896124
Albuminuria	hsa-mir-200c	30	0.895177
Albuminuria	hsa-mir-139	31	0.893495
Albuminuria	hsa-mir-488	32	0.89293
Albuminuria	hsa-mir-140	33	0.892617
Albuminuria	hsa-mir-367	34	0.890795
Albuminuria	hsa-mir-34a	35	0.883704
Albuminuria	hsa-mir-103b	36	0.880398
Albuminuria	hsa-mir-501	37	0.875589
Albuminuria	hsa-mir-1228	38	0.87491
Albuminuria	hsa-mir-1	39	0.870958
Albuminuria	hsa-mir-19a	40	0.870931
Albuminuria	hsa-mir-26	41	0.870077
Albuminuria	hsa-mir-1224	42	0.869287
Albuminuria	hsa-mir-3130	43	0.868476
Albuminuria	hsa-mir-376c	44	0.865015
Albuminuria	hsa-mir-320d	45	0.857748
Albuminuria	hsa-mir-183	46	0.856961
Albuminuria	hsa-mir-1256	47	0.855061
Albuminuria	hsa-mir-1245b	48	0.853338
Albuminuria	hsa-mir-148b	49	0.853092
Albuminuria	hsa-mir-25	50	0.85132
Alopecia	hsa-mir-1258	1	0.995985
Alopecia	hsa-mir-302e	2	0.98966
Alopecia	hsa-mir-377	3	0.985377
Alopecia	hsa-mir-1254	4	0.983515
Alopecia	hsa-mir-124a	5	0.978826
Alopecia	hsa-mir-378e	6	0.978211
Alopecia	hsa-mir-324	7	0.976652
Alopecia	hsa-mir-195	8	0.97518
Alopecia	hsa-mir-30e	9	0.972806
Alopecia	hsa-mir-25	10	0.972001
Alopecia	hsa-mir-302d	11	0.969723
Alopecia	hsa-mir-432	12	0.96967
Alopecia	hsa-mir-454	13	0.963972
Alopecia	hsa-mir-128	14	0.960185
Alopecia	hsa-mir-485	15	0.952795
Alopecia	hsa-mir-21	16	0.945374
Alopecia	hsa-mir-34a	17	0.945113
Alopecia	hsa-mir-211	18	0.944619
Alopecia	hsa-let-7f	19	0.944329
Alopecia	hsa-mir-450a	20	0.943868
Alopecia	hsa-mir-210	21	0.942621
Alopecia	hsa-mir-125a	22	0.942096
Alopecia	hsa-mir-1231	23	0.934416
Alopecia	hsa-mir-1228	24	0.93397
Alopecia	hsa-mir-425	25	0.933796
Alopecia	hsa-mir-100	26	0.931707
Alopecia	hsa-mir-1471	27	0.930482
Alopecia	hsa-mir-1273a	28	0.930208
Alopecia	hsa-mir-1273c	29	0.927776
Alopecia	hsa-mir-376a	30	0.924409
Alopecia	hsa-mir-335	31	0.923878
Alopecia	hsa-mir-1290	32	0.923545
Alopecia	hsa-mir-376b	33	0.922717
Alopecia	hsa-mir-184	34	0.918778
Alopecia	hsa-mir-106a	35	0.917795
Alopecia	hsa-mir-183	36	0.915747
Alopecia	hsa-mir-296	37	0.901367
Alopecia	hsa-mir-29c	38	0.899067
Alopecia	hsa-mir-148a	39	0.898456
Alopecia	hsa-mir-1305	40	0.895855
Alopecia	hsa-mir-200a	41	0.893727
Alopecia	hsa-mir-376c	42	0.890284
Alopecia	hsa-mir-125b	43	0.890133
Alopecia	hsa-mir-192	44	0.888761
Alopecia	hsa-mir-224	45	0.882398
Alopecia	hsa-mir-1280	46	0.881885
Alopecia	hsa-mir-448	47	0.881512
Alopecia	hsa-mir-152	48	0.873053
Alopecia	hsa-mir-1266	49	0.870615
Alopecia	hsa-mir-27b	50	0.863999
Alzheimer Disease	hsa-mir-4792	1	0.994322
Alzheimer Disease	hsa-mir-1303	2	0.988281
Alzheimer Disease	hsa-mir-323b	3	0.980209
Alzheimer Disease	hsa-mir-219	4	0.978475
Alzheimer Disease	hsa-mir-135b	5	0.97711
Alzheimer Disease	hsa-mir-2861	6	0.974936
Alzheimer Disease	hsa-mir-1254	7	0.972337
Alzheimer Disease	hsa-mir-320a	8	0.969091
Alzheimer Disease	hsa-mir-378g	9	0.967927
Alzheimer Disease	hsa-mir-27a	10	0.959411
Alzheimer Disease	hsa-mir-378f	11	0.956415
Alzheimer Disease	hsa-mir-151b	12	0.953923
Alzheimer Disease	hsa-mir-384	13	0.951671
Alzheimer Disease	hsa-mir-302a	14	0.950212
Alzheimer Disease	hsa-mir-153	15	0.948173
Alzheimer Disease	hsa-mir-216b	16	0.945221
Alzheimer Disease	hsa-mir-214	17	0.944135
Alzheimer Disease	hsa-mir-151	18	0.943978
Alzheimer Disease	hsa-mir-107	19	0.943412
Alzheimer Disease	hsa-mir-483	20	0.942601
Alzheimer Disease	hsa-mir-142	21	0.942352
Alzheimer Disease	hsa-mir-4306	22	0.937886
Alzheimer Disease	hsa-mir-134	23	0.936731
Alzheimer Disease	hsa-mir-371a	24	0.936405
Alzheimer Disease	hsa-mir-1471	25	0.936311
Alzheimer Disease	hsa-mir-137	26	0.935892
Alzheimer Disease	hsa-mir-10b	27	0.934612
Alzheimer Disease	hsa-mir-217	28	0.931359
Alzheimer Disease	hsa-mir-3196	29	0.928807
Alzheimer Disease	hsa-mir-144	30	0.925342
Alzheimer Disease	hsa-mir-30e	31	0.912487
Alzheimer Disease	hsa-mir-375	32	0.908967
Alzheimer Disease	hsa-mir-191	33	0.908046
Alzheimer Disease	hsa-mir-22	34	0.905053
Alzheimer Disease	hsa-mir-320d	35	0.899798
Alzheimer Disease	hsa-mir-3179	36	0.890477
Alzheimer Disease	hsa-mir-193a	37	0.885588
Alzheimer Disease	hsa-mir-200a	38	0.885347
Alzheimer Disease	hsa-mir-208b	39	0.884671
Alzheimer Disease	hsa-mir-1227	40	0.880186
Alzheimer Disease	hsa-mir-376c	41	0.87734
Alzheimer Disease	hsa-mir-484	42	0.876855
Alzheimer Disease	hsa-mir-3148	43	0.876526
Alzheimer Disease	hsa-mir-372	44	0.875122
Alzheimer Disease	hsa-mir-135a	45	0.874628
Alzheimer Disease	hsa-mir-203	46	0.873285
Alzheimer Disease	hsa-mir-200	47	0.872228
Alzheimer Disease	hsa-mir-3151	48	0.86815
Alzheimer Disease	hsa-mir-1258	49	0.866528
Alzheimer Disease	hsa-mir-491	50	0.860501
Amyloidosis	hsa-mir-365a	1	0.997499
Amyloidosis	hsa-mir-371a	2	0.99331
Amyloidosis	hsa-mir-302d	3	0.991706
Amyloidosis	hsa-mir-215	4	0.991545
Amyloidosis	hsa-mir-154	5	0.991436
Amyloidosis	hsa-mir-1184	6	0.990498
Amyloidosis	hsa-mir-297	7	0.98869
Amyloidosis	hsa-mir-1246	8	0.986518
Amyloidosis	hsa-mir-1181	9	0.986008
Amyloidosis	hsa-mir-340	10	0.985829
Amyloidosis	hsa-mir-28	11	0.985144
Amyloidosis	hsa-mir-135b	12	0.983484
Amyloidosis	hsa-let-7b	13	0.982789
Amyloidosis	hsa-mir-30e	14	0.982263
Amyloidosis	hsa-mir-1183	15	0.976372
Amyloidosis	hsa-mir-150	16	0.972235
Amyloidosis	hsa-mir-15b	17	0.967262
Amyloidosis	hsa-mir-1297	18	0.962941
Amyloidosis	hsa-mir-3148	19	0.96182
Amyloidosis	hsa-mir-26a	20	0.96088
Amyloidosis	hsa-mir-21	21	0.957518
Amyloidosis	hsa-mir-18a	22	0.955945
Amyloidosis	hsa-mir-136	23	0.954979
Amyloidosis	hsa-mir-490	24	0.947775
Amyloidosis	hsa-mir-376b	25	0.947289
Amyloidosis	hsa-mir-27b	26	0.94215
Amyloidosis	hsa-mir-125a	27	0.941428
Amyloidosis	hsa-mir-33a	28	0.937514
Amyloidosis	hsa-mir-194	29	0.931392
Amyloidosis	hsa-mir-129	30	0.930837
Amyloidosis	hsa-mir-363	31	0.927606
Amyloidosis	hsa-mir-1	32	0.922193
Amyloidosis	hsa-mir-10b	33	0.918056
Amyloidosis	hsa-mir-330	34	0.916949
Amyloidosis	hsa-mir-372	35	0.914907
Amyloidosis	hsa-mir-152	36	0.914086
Amyloidosis	hsa-mir-367	37	0.913622
Amyloidosis	hsa-mir-449a	38	0.908532
Amyloidosis	hsa-mir-199b	39	0.908162
Amyloidosis	hsa-mir-144	40	0.903329
Amyloidosis	hsa-mir-195	41	0.895855
Amyloidosis	hsa-mir-1293	42	0.89467
Amyloidosis	hsa-mir-345	43	0.894229
Amyloidosis	hsa-mir-1247	44	0.893413
Amyloidosis	hsa-mir-148a	45	0.891814
Amyloidosis	hsa-mir-3186	46	0.889058
Amyloidosis	hsa-mir-26b	47	0.884121
Amyloidosis	hsa-mir-204	48	0.878629
Amyloidosis	hsa-mir-339	49	0.872404
Amyloidosis	hsa-mir-491	50	0.871279
Amyotrophic Lateral Sclerosis	hsa-mir-503	1	0.999699
Amyotrophic Lateral Sclerosis	hsa-mir-106a	2	0.99662
Amyotrophic Lateral Sclerosis	hsa-mir-190a	3	0.99656
Amyotrophic Lateral Sclerosis	hsa-mir-27b	4	0.994516
Amyotrophic Lateral Sclerosis	hsa-mir-4792	5	0.986214
Amyotrophic Lateral Sclerosis	hsa-mir-137	6	0.981143
Amyotrophic Lateral Sclerosis	hsa-mir-183	7	0.978544
Amyotrophic Lateral Sclerosis	hsa-mir-27a	8	0.976264
Amyotrophic Lateral Sclerosis	hsa-mir-1469	9	0.972083
Amyotrophic Lateral Sclerosis	hsa-mir-449b	10	0.970279
Amyotrophic Lateral Sclerosis	hsa-mir-200a	11	0.970128
Amyotrophic Lateral Sclerosis	hsa-mir-1290	12	0.969306
Amyotrophic Lateral Sclerosis	hsa-mir-342	13	0.964666
Amyotrophic Lateral Sclerosis	hsa-mir-1202	14	0.963686
Amyotrophic Lateral Sclerosis	hsa-mir-502	15	0.954093
Amyotrophic Lateral Sclerosis	hsa-mir-1909	16	0.95133
Amyotrophic Lateral Sclerosis	hsa-mir-451b	17	0.94446
Amyotrophic Lateral Sclerosis	hsa-mir-451a	18	0.943659
Amyotrophic Lateral Sclerosis	hsa-mir-485	19	0.941982
Amyotrophic Lateral Sclerosis	hsa-mir-29c	20	0.939802
Amyotrophic Lateral Sclerosis	hsa-mir-448	21	0.936361
Amyotrophic Lateral Sclerosis	hsa-mir-450a	22	0.933279
Amyotrophic Lateral Sclerosis	hsa-mir-487a	23	0.93068
Amyotrophic Lateral Sclerosis	hsa-mir-1275	24	0.919543
Amyotrophic Lateral Sclerosis	hsa-mir-15a	25	0.916881
Amyotrophic Lateral Sclerosis	hsa-mir-122	26	0.91211
Amyotrophic Lateral Sclerosis	hsa-let-7a	27	0.911124
Amyotrophic Lateral Sclerosis	hsa-mir-134	28	0.91035
Amyotrophic Lateral Sclerosis	hsa-mir-421	29	0.909671
Amyotrophic Lateral Sclerosis	hsa-mir-490	30	0.909603
Amyotrophic Lateral Sclerosis	hsa-mir-374a	31	0.909518
Amyotrophic Lateral Sclerosis	hsa-mir-185	32	0.898701
Amyotrophic Lateral Sclerosis	hsa-mir-320d	33	0.89676
Amyotrophic Lateral Sclerosis	hsa-mir-128	34	0.892982
Amyotrophic Lateral Sclerosis	hsa-mir-16	35	0.891991
Amyotrophic Lateral Sclerosis	hsa-mir-330	36	0.888398
Amyotrophic Lateral Sclerosis	hsa-mir-383	37	0.885677
Amyotrophic Lateral Sclerosis	hsa-mir-133b	38	0.882777
Amyotrophic Lateral Sclerosis	hsa-mir-1233	39	0.881154
Amyotrophic Lateral Sclerosis	hsa-mir-378i	40	0.879328
Amyotrophic Lateral Sclerosis	hsa-mir-1207	41	0.878774
Amyotrophic Lateral Sclerosis	hsa-mir-216b	42	0.875213
Amyotrophic Lateral Sclerosis	hsa-mir-301a	43	0.870154
Amyotrophic Lateral Sclerosis	hsa-mir-196a	44	0.866734
Amyotrophic Lateral Sclerosis	hsa-mir-19a	45	0.86491
Amyotrophic Lateral Sclerosis	hsa-mir-325	46	0.861782
Amyotrophic Lateral Sclerosis	hsa-mir-33a	47	0.858226
Amyotrophic Lateral Sclerosis	hsa-mir-2355	48	0.854923
Amyotrophic Lateral Sclerosis	hsa-mir-200c	49	0.854652
Amyotrophic Lateral Sclerosis	hsa-mir-152	50	0.853002
Anemia	hsa-mir-4792	1	0.99917
Anemia	hsa-mir-451a	2	0.998493
Anemia	hsa-mir-198	3	0.997825
Anemia	hsa-mir-221	4	0.992223
Anemia	hsa-mir-320d	5	0.991915
Anemia	hsa-mir-210	6	0.989413
Anemia	hsa-mir-345	7	0.988418
Anemia	hsa-mir-1297	8	0.98753
Anemia	hsa-mir-30e	9	0.967886
Anemia	hsa-mir-1827	10	0.966017
Anemia	hsa-let-7e	11	0.962596
Anemia	hsa-mir-106b	12	0.959402
Anemia	hsa-mir-486	13	0.958907
Anemia	hsa-mir-1286	14	0.958077
Anemia	hsa-mir-376c	15	0.95473
Anemia	hsa-mir-10b	16	0.945447
Anemia	hsa-mir-129	17	0.923775
Anemia	hsa-mir-146a	18	0.921348
Anemia	hsa-mir-382	19	0.916292
Anemia	hsa-mir-146b	20	0.915937
Anemia	hsa-mir-181c	21	0.913759
Anemia	hsa-mir-200	22	0.908378
Anemia	hsa-mir-151	23	0.904677
Anemia	hsa-mir-1299	24	0.899601
Anemia	hsa-mir-144	25	0.892318
Anemia	hsa-mir-181b	26	0.887648
Anemia	hsa-mir-190a	27	0.884783
Anemia	hsa-mir-320a	28	0.883726
Anemia	hsa-mir-222	29	0.882082
Anemia	hsa-mir-148a	30	0.878792
Anemia	hsa-mir-152	31	0.877617
Anemia	hsa-mir-196a	32	0.877591
Anemia	hsa-mir-378i	33	0.875156
Anemia	hsa-mir-374a	34	0.865634
Anemia	hsa-mir-490	35	0.864685
Anemia	hsa-mir-133a	36	0.864364
Anemia	hsa-mir-1260a	37	0.863328
Anemia	hsa-mir-369	38	0.862255
Anemia	hsa-mir-302a	39	0.857682
Anemia	hsa-mir-302b	40	0.851789
Anemia	hsa-mir-3179	41	0.851703
Anemia	hsa-mir-1258	42	0.846857
Anemia	hsa-mir-483	43	0.838125
Anemia	hsa-mir-124	44	0.836761
Anemia	hsa-mir-139	45	0.835784
Anemia	hsa-mir-24	46	0.831561
Anemia	hsa-mir-33a	47	0.826399
Anemia	hsa-mir-23b	48	0.820153
Anemia	hsa-mir-10a	49	0.819918
Anemia	hsa-mir-429	50	0.819501
Angina	hsa-mir-450a	1	0.999371
Angina	hsa-mir-367	2	0.999121
Angina	hsa-mir-376a	3	0.988527
Angina	hsa-mir-376b	4	0.98184
Angina	hsa-mir-1303	5	0.981455
Angina	hsa-mir-372	6	0.981228
Angina	hsa-mir-206	7	0.979721
Angina	hsa-mir-125b	8	0.97279
Angina	hsa-mir-1233	9	0.970965
Angina	hsa-mir-199b	10	0.966326
Angina	hsa-mir-338	11	0.961973
Angina	hsa-mir-1229	12	0.961481
Angina	hsa-mir-1293	13	0.95776
Angina	hsa-mir-155	14	0.955539
Angina	hsa-mir-187	15	0.95374
Angina	hsa-mir-1285	16	0.953579
Angina	hsa-mir-130a	17	0.953119
Angina	hsa-mir-323b	18	0.94856
Angina	hsa-mir-302c	19	0.945712
Angina	hsa-mir-1247	20	0.944488
Angina	hsa-mir-196b	21	0.943507
Angina	hsa-mir-373	22	0.942881
Angina	hsa-mir-1271	23	0.935776
Angina	hsa-mir-129	24	0.933997
Angina	hsa-mir-200	25	0.933661
Angina	hsa-mir-15b	26	0.929503
Angina	hsa-mir-218	27	0.928311
Angina	hsa-mir-503	28	0.92718
Angina	hsa-mir-20b	29	0.926167
Angina	hsa-let-7g	30	0.925888
Angina	hsa-mir-204	31	0.924212
Angina	hsa-mir-106b	32	0.918793
Angina	hsa-mir-411	33	0.91638
Angina	hsa-mir-141	34	0.916306
Angina	hsa-mir-297	35	0.912861
Angina	hsa-let-7c	36	0.911995
Angina	hsa-mir-302f	37	0.910689
Angina	hsa-mir-301b	38	0.909663
Angina	hsa-mir-1972	39	0.906932
Angina	hsa-mir-28	40	0.89753
Angina	hsa-mir-29a	41	0.896438
Angina	hsa-mir-136	42	0.892707
Angina	hsa-mir-1299	43	0.884876
Angina	hsa-mir-501	44	0.884841
Angina	hsa-mir-140	45	0.882884
Angina	hsa-mir-152	46	0.882777
Angina	hsa-mir-134	47	0.881863
Angina	hsa-mir-188	48	0.879554
Angina	hsa-mir-224	49	0.87667
Angina	hsa-mir-1258	50	0.868348
Anoxia	hsa-mir-320a	1	0.996569
Anoxia	hsa-mir-133a	2	0.993335
Anoxia	hsa-mir-2355	3	0.990347
Anoxia	hsa-mir-212	4	0.988868
Anoxia	hsa-mir-199b	5	0.984038
Anoxia	hsa-mir-1183	6	0.983417
Anoxia	hsa-mir-3186	7	0.983313
Anoxia	hsa-mir-219	8	0.976575
Anoxia	hsa-mir-378c	9	0.97162
Anoxia	hsa-mir-424	10	0.967352
Anoxia	hsa-mir-200b	11	0.962655
Anoxia	hsa-mir-1909	12	0.960266
Anoxia	hsa-mir-182	13	0.95863
Anoxia	hsa-mir-382	14	0.950803
Anoxia	hsa-mir-130b	15	0.949793
Anoxia	hsa-mir-323b	16	0.947147
Anoxia	hsa-mir-33b	17	0.941625
Anoxia	hsa-mir-147b	18	0.939747
Anoxia	hsa-mir-1469	19	0.939123
Anoxia	hsa-mir-371a	20	0.938352
Anoxia	hsa-mir-1202	21	0.934291
Anoxia	hsa-mir-1296	22	0.929546
Anoxia	hsa-mir-103a	23	0.927296
Anoxia	hsa-mir-125a	24	0.926493
Anoxia	hsa-mir-431	25	0.925426
Anoxia	hsa-mir-199a	26	0.925132
Anoxia	hsa-mir-204	27	0.92083
Anoxia	hsa-mir-1285	28	0.920428
Anoxia	hsa-mir-23a	29	0.918482
Anoxia	hsa-mir-184	30	0.917539
Anoxia	hsa-mir-499a	31	0.916982
Anoxia	hsa-mir-30d	32	0.91229
Anoxia	hsa-mir-4257	33	0.903863
Anoxia	hsa-mir-144	34	0.903768
Anoxia	hsa-mir-379	35	0.902976
Anoxia	hsa-mir-224	36	0.895505
Anoxia	hsa-mir-499b	37	0.894593
Anoxia	hsa-mir-3196	38	0.888273
Anoxia	hsa-mir-191	39	0.881148
Anoxia	hsa-let-7d	40	0.87058
Anoxia	hsa-mir-381	41	0.869717
Anoxia	hsa-mir-34b	42	0.868301
Anoxia	hsa-mir-448	43	0.863611
Anoxia	hsa-mir-410	44	0.860797
Anoxia	hsa-mir-194	45	0.859306
Anoxia	hsa-mir-149	46	0.850347
Anoxia	hsa-let-7i	47	0.850261
Anoxia	hsa-mir-1229	48	0.84589
Anoxia	hsa-mir-450b	49	0.832444
Anoxia	hsa-mir-30c	50	0.827201
Antiphospholipid Syndrome	hsa-mir-3130	1	0.998692
Antiphospholipid Syndrome	hsa-mir-1296	2	0.998123
Antiphospholipid Syndrome	hsa-mir-324	3	0.98885
Antiphospholipid Syndrome	hsa-mir-1179	4	0.987371
Antiphospholipid Syndrome	hsa-let-7d	5	0.984789
Antiphospholipid Syndrome	hsa-mir-1322	6	0.984647
Antiphospholipid Syndrome	hsa-mir-323b	7	0.984356
Antiphospholipid Syndrome	hsa-mir-103b	8	0.983684
Antiphospholipid Syndrome	hsa-mir-4257	9	0.982182
Antiphospholipid Syndrome	hsa-mir-219	10	0.981346
Antiphospholipid Syndrome	hsa-mir-218	11	0.977737
Antiphospholipid Syndrome	hsa-mir-362	12	0.977052
Antiphospholipid Syndrome	hsa-mir-300	13	0.974757
Antiphospholipid Syndrome	hsa-mir-411	14	0.974185
Antiphospholipid Syndrome	hsa-mir-211	15	0.973505
Antiphospholipid Syndrome	hsa-mir-1285	16	0.970561
Antiphospholipid Syndrome	hsa-mir-1273a	17	0.970188
Antiphospholipid Syndrome	hsa-mir-24	18	0.969433
Antiphospholipid Syndrome	hsa-mir-337	19	0.968031
Antiphospholipid Syndrome	hsa-mir-147b	20	0.966169
Antiphospholipid Syndrome	hsa-mir-200	21	0.959308
Antiphospholipid Syndrome	hsa-mir-148b	22	0.954293
Antiphospholipid Syndrome	hsa-mir-3148	23	0.950593
Antiphospholipid Syndrome	hsa-mir-1275	24	0.945527
Antiphospholipid Syndrome	hsa-mir-491	25	0.944421
Antiphospholipid Syndrome	hsa-mir-1297	26	0.943724
Antiphospholipid Syndrome	hsa-mir-18b	27	0.941395
Antiphospholipid Syndrome	hsa-mir-378a	28	0.940281
Antiphospholipid Syndrome	hsa-mir-193b	29	0.937332
Antiphospholipid Syndrome	hsa-mir-1234	30	0.930935
Antiphospholipid Syndrome	hsa-mir-101	31	0.930706
Antiphospholipid Syndrome	hsa-mir-1303	32	0.926628
Antiphospholipid Syndrome	hsa-mir-1224	33	0.923505
Antiphospholipid Syndrome	hsa-mir-448	34	0.916922
Antiphospholipid Syndrome	hsa-mir-33a	35	0.915704
Antiphospholipid Syndrome	hsa-mir-155	36	0.910128
Antiphospholipid Syndrome	hsa-mir-378b	37	0.905778
Antiphospholipid Syndrome	hsa-mir-192	38	0.900548
Antiphospholipid Syndrome	hsa-mir-32	39	0.897478
Antiphospholipid Syndrome	hsa-mir-1247	40	0.894742
Antiphospholipid Syndrome	hsa-mir-325	41	0.893857
Antiphospholipid Syndrome	hsa-mir-124a	42	0.888014
Antiphospholipid Syndrome	hsa-mir-1299	43	0.887982
Antiphospholipid Syndrome	hsa-mir-30e	44	0.883565
Antiphospholipid Syndrome	hsa-mir-124	45	0.872095
Antiphospholipid Syndrome	hsa-mir-449b	46	0.870619
Antiphospholipid Syndrome	hsa-mir-409	47	0.868038
Antiphospholipid Syndrome	hsa-mir-184	48	0.86658
Antiphospholipid Syndrome	hsa-mir-212	49	0.865274
Antiphospholipid Syndrome	hsa-mir-148a	50	0.863837
Anus Neoplasms	hsa-mir-132	1	0.991425
Anus Neoplasms	hsa-mir-190a	2	0.986571
Anus Neoplasms	hsa-mir-10a	3	0.986179
Anus Neoplasms	hsa-let-7g	4	0.984938
Anus Neoplasms	hsa-mir-410	5	0.979938
Anus Neoplasms	hsa-mir-376a	6	0.97609
Anus Neoplasms	hsa-mir-433	7	0.973253
Anus Neoplasms	hsa-mir-493	8	0.971548
Anus Neoplasms	hsa-let-7a	9	0.970659
Anus Neoplasms	hsa-mir-1280	10	0.967987
Anus Neoplasms	hsa-mir-324	11	0.96013
Anus Neoplasms	hsa-let-7c	12	0.957893
Anus Neoplasms	hsa-mir-425	13	0.957535
Anus Neoplasms	hsa-mir-147b	14	0.956385
Anus Neoplasms	hsa-mir-345	15	0.954805
Anus Neoplasms	hsa-mir-208a	16	0.953881
Anus Neoplasms	hsa-mir-3148	17	0.953596
Anus Neoplasms	hsa-mir-221	18	0.951605
Anus Neoplasms	hsa-mir-367	19	0.946811
Anus Neoplasms	hsa-mir-1256	20	0.945879
Anus Neoplasms	hsa-mir-1246	21	0.944
Anus Neoplasms	hsa-mir-34c	22	0.937534
Anus Neoplasms	hsa-mir-154	23	0.935695
Anus Neoplasms	hsa-mir-30a	24	0.926067
Anus Neoplasms	hsa-mir-3940	25	0.925156
Anus Neoplasms	hsa-mir-302e	26	0.921771
Anus Neoplasms	hsa-mir-218	27	0.915257
Anus Neoplasms	hsa-mir-136	28	0.914947
Anus Neoplasms	hsa-mir-424	29	0.913973
Anus Neoplasms	hsa-mir-193b	30	0.91307
Anus Neoplasms	hsa-mir-3179	31	0.909757
Anus Neoplasms	hsa-mir-3163	32	0.903667
Anus Neoplasms	hsa-mir-495	33	0.901314
Anus Neoplasms	hsa-mir-203	34	0.900328
Anus Neoplasms	hsa-mir-141	35	0.896994
Anus Neoplasms	hsa-mir-103b	36	0.895392
Anus Neoplasms	hsa-mir-3196	37	0.894882
Anus Neoplasms	hsa-mir-138	38	0.884486
Anus Neoplasms	hsa-mir-212	39	0.8822
Anus Neoplasms	hsa-mir-130b	40	0.876987
Anus Neoplasms	hsa-mir-204	41	0.876796
Anus Neoplasms	hsa-mir-501	42	0.874308
Anus Neoplasms	hsa-mir-1	43	0.873759
Anus Neoplasms	hsa-mir-137	44	0.87171
Anus Neoplasms	hsa-mir-150	45	0.861947
Anus Neoplasms	hsa-mir-362	46	0.85903
Anus Neoplasms	hsa-mir-378d	47	0.854108
Anus Neoplasms	hsa-mir-373	48	0.853712
Anus Neoplasms	hsa-mir-28	49	0.852851
Anus Neoplasms	hsa-mir-103a	50	0.850741
Aortic Aneurysm	hsa-mir-3130	1	0.99473
Aortic Aneurysm	hsa-mir-19a	2	0.992739
Aortic Aneurysm	hsa-mir-190b	3	0.986328
Aortic Aneurysm	hsa-mir-15a	4	0.986105
Aortic Aneurysm	hsa-mir-187	5	0.981829
Aortic Aneurysm	hsa-mir-297	6	0.974848
Aortic Aneurysm	hsa-mir-149	7	0.961993
Aortic Aneurysm	hsa-mir-454	8	0.957732
Aortic Aneurysm	hsa-mir-202	9	0.957609
Aortic Aneurysm	hsa-mir-206	10	0.946991
Aortic Aneurysm	hsa-mir-451a	11	0.944047
Aortic Aneurysm	hsa-mir-17	12	0.941347
Aortic Aneurysm	hsa-mir-298	13	0.932334
Aortic Aneurysm	hsa-mir-346	14	0.930235
Aortic Aneurysm	hsa-mir-503	15	0.926952
Aortic Aneurysm	hsa-mir-363	16	0.921223
Aortic Aneurysm	hsa-mir-148b	17	0.918873
Aortic Aneurysm	hsa-mir-140	18	0.916345
Aortic Aneurysm	hsa-mir-433	19	0.91509
Aortic Aneurysm	hsa-mir-382	20	0.914457
Aortic Aneurysm	hsa-mir-1233	21	0.914236
Aortic Aneurysm	hsa-mir-125a	22	0.914073
Aortic Aneurysm	hsa-mir-151a	23	0.904004
Aortic Aneurysm	hsa-mir-320b	24	0.901371
Aortic Aneurysm	hsa-mir-1224	25	0.90127
Aortic Aneurysm	hsa-mir-1297	26	0.900274
Aortic Aneurysm	hsa-mir-205	27	0.894399
Aortic Aneurysm	hsa-mir-135a	28	0.893288
Aortic Aneurysm	hsa-mir-100	29	0.891767
Aortic Aneurysm	hsa-mir-328	30	0.888081
Aortic Aneurysm	hsa-mir-499a	31	0.884765
Aortic Aneurysm	hsa-mir-362	32	0.880963
Aortic Aneurysm	hsa-mir-1301	33	0.879192
Aortic Aneurysm	hsa-mir-30a	34	0.878265
Aortic Aneurysm	hsa-mir-381	35	0.877499
Aortic Aneurysm	hsa-mir-10b	36	0.876488
Aortic Aneurysm	hsa-mir-493	37	0.875821
Aortic Aneurysm	hsa-mir-425	38	0.874113
Aortic Aneurysm	hsa-mir-301a	39	0.872885
Aortic Aneurysm	hsa-let-7g	40	0.869564
Aortic Aneurysm	hsa-mir-223	41	0.868435
Aortic Aneurysm	hsa-mir-25	42	0.867508
Aortic Aneurysm	hsa-mir-130a	43	0.860822
Aortic Aneurysm	hsa-let-7i	44	0.85912
Aortic Aneurysm	hsa-mir-330	45	0.854234
Aortic Aneurysm	hsa-mir-34b	46	0.851509
Aortic Aneurysm	hsa-mir-1827	47	0.849644
Aortic Aneurysm	hsa-mir-28	48	0.849605
Aortic Aneurysm	hsa-mir-450b	49	0.847641
Aortic Aneurysm	hsa-mir-424	50	0.846041
Aortic Aneurysm	hsa-mir-205	1	0.996417
Aortic Aneurysm	hsa-mir-34a	2	0.993514
Aortic Aneurysm	hsa-mir-1273c	3	0.99175
Aortic Aneurysm	hsa-mir-138	4	0.991366
Aortic Aneurysm	hsa-mir-202	5	0.980955
Aortic Aneurysm	hsa-mir-1179	6	0.980169
Aortic Aneurysm	hsa-mir-149	7	0.979244
Aortic Aneurysm	hsa-mir-133b	8	0.978178
Aortic Aneurysm	hsa-mir-374b	9	0.972992
Aortic Aneurysm	hsa-mir-1280	10	0.972354
Aortic Aneurysm	hsa-mir-214	11	0.97201
Aortic Aneurysm	hsa-mir-326	12	0.971961
Aortic Aneurysm	hsa-mir-215	13	0.968217
Aortic Aneurysm	hsa-mir-181b	14	0.966744
Aortic Aneurysm	hsa-mir-1202	15	0.965226
Aortic Aneurysm	hsa-mir-15a	16	0.964848
Aortic Aneurysm	hsa-mir-500a	17	0.960981
Aortic Aneurysm	hsa-mir-330	18	0.959617
Aortic Aneurysm	hsa-mir-1247	19	0.952936
Aortic Aneurysm	hsa-mir-1224	20	0.944363
Aortic Aneurysm	hsa-mir-181a	21	0.939234
Aortic Aneurysm	hsa-mir-378f	22	0.938489
Aortic Aneurysm	hsa-mir-20a	23	0.937026
Aortic Aneurysm	hsa-mir-136	24	0.923215
Aortic Aneurysm	hsa-mir-19b	25	0.919512
Aortic Aneurysm	hsa-mir-1246	26	0.919466
Aortic Aneurysm	hsa-mir-329	27	0.916842
Aortic Aneurysm	hsa-let-7c	28	0.914723
Aortic Aneurysm	hsa-mir-217	29	0.91021
Aortic Aneurysm	hsa-mir-194	30	0.906541
Aortic Aneurysm	hsa-mir-141	31	0.90048
Aortic Aneurysm	hsa-mir-26b	32	0.894593
Aortic Aneurysm	hsa-mir-130a	33	0.891592
Aortic Aneurysm	hsa-mir-31	34	0.870464
Aortic Aneurysm	hsa-mir-378g	35	0.868936
Aortic Aneurysm	hsa-mir-218	36	0.865621
Aortic Aneurysm	hsa-mir-374a	37	0.862228
Aortic Aneurysm	hsa-mir-208b	38	0.860087
Aortic Aneurysm	hsa-mir-381	39	0.848475
Aortic Aneurysm	hsa-mir-455	40	0.841419
Aortic Aneurysm	hsa-let-7d	41	0.836471
Aortic Aneurysm	hsa-mir-342	42	0.83235
Aortic Aneurysm	hsa-mir-30a	43	0.828936
Aortic Aneurysm	hsa-mir-193a	44	0.825726
Aortic Aneurysm	hsa-mir-432	45	0.823963
Aortic Aneurysm	hsa-mir-450a	46	0.822665
Aortic Aneurysm	hsa-mir-425	47	0.821323
Aortic Aneurysm	hsa-mir-200b	48	0.815168
Aortic Aneurysm	hsa-mir-323a	49	0.814679
Aortic Aneurysm	hsa-mir-1266	50	0.814517
Aortic Valve Insufficiency	hsa-mir-34c	1	0.99809
Aortic Valve Insufficiency	hsa-mir-3179	2	0.997735
Aortic Valve Insufficiency	hsa-mir-151a	3	0.99569
Aortic Valve Insufficiency	hsa-mir-326	4	0.993828
Aortic Valve Insufficiency	hsa-mir-205	5	0.985628
Aortic Valve Insufficiency	hsa-mir-1183	6	0.984538
Aortic Valve Insufficiency	hsa-mir-330	7	0.981315
Aortic Valve Insufficiency	hsa-mir-32	8	0.977954
Aortic Valve Insufficiency	hsa-mir-136	9	0.977142
Aortic Valve Insufficiency	hsa-mir-378a	10	0.974985
Aortic Valve Insufficiency	hsa-mir-154	11	0.970593
Aortic Valve Insufficiency	hsa-mir-373	12	0.970477
Aortic Valve Insufficiency	hsa-mir-452	13	0.965342
Aortic Valve Insufficiency	hsa-let-7i	14	0.965311
Aortic Valve Insufficiency	hsa-mir-106a	15	0.957956
Aortic Valve Insufficiency	hsa-mir-135b	16	0.956245
Aortic Valve Insufficiency	hsa-mir-182	17	0.955395
Aortic Valve Insufficiency	hsa-mir-342	18	0.953964
Aortic Valve Insufficiency	hsa-mir-374b	19	0.942282
Aortic Valve Insufficiency	hsa-mir-320b	20	0.939778
Aortic Valve Insufficiency	hsa-mir-197	21	0.939074
Aortic Valve Insufficiency	hsa-mir-1234	22	0.937904
Aortic Valve Insufficiency	hsa-mir-216a	23	0.932637
Aortic Valve Insufficiency	hsa-mir-224	24	0.926827
Aortic Valve Insufficiency	hsa-mir-187	25	0.926122
Aortic Valve Insufficiency	hsa-mir-29c	26	0.925574
Aortic Valve Insufficiency	hsa-mir-377	27	0.919343
Aortic Valve Insufficiency	hsa-mir-1827	28	0.918176
Aortic Valve Insufficiency	hsa-mir-10a	29	0.915684
Aortic Valve Insufficiency	hsa-mir-1305	30	0.914163
Aortic Valve Insufficiency	hsa-mir-365b	31	0.910416
Aortic Valve Insufficiency	hsa-mir-301b	32	0.910286
Aortic Valve Insufficiency	hsa-mir-302b	33	0.910052
Aortic Valve Insufficiency	hsa-mir-1184	34	0.908049
Aortic Valve Insufficiency	hsa-mir-487a	35	0.903937
Aortic Valve Insufficiency	hsa-mir-193b	36	0.903293
Aortic Valve Insufficiency	hsa-mir-488	37	0.901619
Aortic Valve Insufficiency	hsa-mir-320c	38	0.900651
Aortic Valve Insufficiency	hsa-mir-133b	39	0.900068
Aortic Valve Insufficiency	hsa-mir-371a	40	0.899419
Aortic Valve Insufficiency	hsa-mir-2861	41	0.898418
Aortic Valve Insufficiency	hsa-mir-375	42	0.898265
Aortic Valve Insufficiency	hsa-mir-222	43	0.894433
Aortic Valve Insufficiency	hsa-mir-124	44	0.878608
Aortic Valve Insufficiency	hsa-mir-455	45	0.874098
Aortic Valve Insufficiency	hsa-mir-133a	46	0.872103
Aortic Valve Insufficiency	hsa-mir-337	47	0.866615
Aortic Valve Insufficiency	hsa-mir-16	48	0.864449
Aortic Valve Insufficiency	hsa-mir-140	49	0.860846
Aortic Valve Insufficiency	hsa-mir-489	50	0.859749
Aortic Valve Stenosis	hsa-mir-4306	1	0.999436
Aortic Valve Stenosis	hsa-mir-23b	2	0.995885
Aortic Valve Stenosis	hsa-mir-494	3	0.995679
Aortic Valve Stenosis	hsa-mir-106b	4	0.993366
Aortic Valve Stenosis	hsa-mir-146b	5	0.99238
Aortic Valve Stenosis	hsa-mir-486	6	0.992351
Aortic Valve Stenosis	hsa-mir-302f	7	0.990994
Aortic Valve Stenosis	hsa-mir-124	8	0.984273
Aortic Valve Stenosis	hsa-mir-197	9	0.9841
Aortic Valve Stenosis	hsa-mir-320b	10	0.983967
Aortic Valve Stenosis	hsa-mir-1266	11	0.981326
Aortic Valve Stenosis	hsa-mir-155	12	0.981258
Aortic Valve Stenosis	hsa-mir-218	13	0.980426
Aortic Valve Stenosis	hsa-mir-134	14	0.977716
Aortic Valve Stenosis	hsa-mir-181c	15	0.974838
Aortic Valve Stenosis	hsa-mir-205	16	0.970149
Aortic Valve Stenosis	hsa-mir-483	17	0.963255
Aortic Valve Stenosis	hsa-mir-423	18	0.959722
Aortic Valve Stenosis	hsa-mir-1286	19	0.959497
Aortic Valve Stenosis	hsa-mir-142	20	0.958866
Aortic Valve Stenosis	hsa-mir-1302	21	0.952367
Aortic Valve Stenosis	hsa-mir-500b	22	0.950256
Aortic Valve Stenosis	hsa-mir-141	23	0.949833
Aortic Valve Stenosis	hsa-mir-499b	24	0.944901
Aortic Valve Stenosis	hsa-mir-151b	25	0.944661
Aortic Valve Stenosis	hsa-mir-488	26	0.942636
Aortic Valve Stenosis	hsa-mir-148a	27	0.938386
Aortic Valve Stenosis	hsa-mir-26b	28	0.935732
Aortic Valve Stenosis	hsa-mir-497	29	0.934939
Aortic Valve Stenosis	hsa-mir-452	30	0.927817
Aortic Valve Stenosis	hsa-mir-196a	31	0.92739
Aortic Valve Stenosis	hsa-mir-371a	32	0.92099
Aortic Valve Stenosis	hsa-mir-31	33	0.920576
Aortic Valve Stenosis	hsa-mir-1299	34	0.920112
Aortic Valve Stenosis	hsa-mir-381	35	0.919428
Aortic Valve Stenosis	hsa-mir-1273a	36	0.91232
Aortic Valve Stenosis	hsa-mir-450a	37	0.908282
Aortic Valve Stenosis	hsa-mir-378b	38	0.90636
Aortic Valve Stenosis	hsa-mir-34b	39	0.905065
Aortic Valve Stenosis	hsa-mir-1183	40	0.904974
Aortic Valve Stenosis	hsa-mir-339	41	0.902068
Aortic Valve Stenosis	hsa-mir-3940	42	0.9013
Aortic Valve Stenosis	hsa-mir-10b	43	0.900667
Aortic Valve Stenosis	hsa-mir-378f	44	0.899183
Aortic Valve Stenosis	hsa-mir-320a	45	0.896844
Aortic Valve Stenosis	hsa-mir-138	46	0.889252
Aortic Valve Stenosis	hsa-let-7f	47	0.888403
Aortic Valve Stenosis	hsa-mir-1271	48	0.885279
Aortic Valve Stenosis	hsa-mir-371	49	0.883495
Aortic Valve Stenosis	hsa-mir-24	50	0.877471
Arrhythmias	hsa-let-7b	1	0.999076
Arrhythmias	hsa-mir-3148	2	0.994039
Arrhythmias	hsa-mir-485	3	0.992627
Arrhythmias	hsa-mir-1	4	0.990667
Arrhythmias	hsa-mir-1184	5	0.986861
Arrhythmias	hsa-mir-3186	6	0.985294
Arrhythmias	hsa-let-7i	7	0.982791
Arrhythmias	hsa-mir-302f	8	0.980058
Arrhythmias	hsa-mir-24	9	0.971296
Arrhythmias	hsa-mir-365b	10	0.96931
Arrhythmias	hsa-mir-1827	11	0.968165
Arrhythmias	hsa-mir-320e	12	0.96481
Arrhythmias	hsa-mir-150	13	0.962611
Arrhythmias	hsa-mir-122	14	0.961744
Arrhythmias	hsa-mir-433	15	0.956777
Arrhythmias	hsa-mir-216b	16	0.955433
Arrhythmias	hsa-mir-320a	17	0.954047
Arrhythmias	hsa-mir-365a	18	0.95257
Arrhythmias	hsa-mir-495	19	0.940943
Arrhythmias	hsa-mir-214	20	0.939101
Arrhythmias	hsa-let-7f	21	0.9388
Arrhythmias	hsa-mir-15b	22	0.937999
Arrhythmias	hsa-mir-381	23	0.935234
Arrhythmias	hsa-mir-202	24	0.93467
Arrhythmias	hsa-mir-425	25	0.933584
Arrhythmias	hsa-mir-140	26	0.9335
Arrhythmias	hsa-mir-299	27	0.925236
Arrhythmias	hsa-mir-142	28	0.923824
Arrhythmias	hsa-mir-378c	29	0.920961
Arrhythmias	hsa-mir-1249	30	0.917975
Arrhythmias	hsa-mir-423	31	0.917386
Arrhythmias	hsa-mir-1323	32	0.912719
Arrhythmias	hsa-mir-484	33	0.911614
Arrhythmias	hsa-mir-194	34	0.911354
Arrhythmias	hsa-mir-198	35	0.907293
Arrhythmias	hsa-mir-369	36	0.906658
Arrhythmias	hsa-mir-1296	37	0.905652
Arrhythmias	hsa-mir-193b	38	0.898203
Arrhythmias	hsa-mir-374a	39	0.895427
Arrhythmias	hsa-mir-378d	40	0.895366
Arrhythmias	hsa-mir-148b	41	0.895228
Arrhythmias	hsa-mir-154	42	0.892741
Arrhythmias	hsa-mir-23b	43	0.890993
Arrhythmias	hsa-mir-296	44	0.889452
Arrhythmias	hsa-mir-1183	45	0.887632
Arrhythmias	hsa-mir-34b	46	0.88612
Arrhythmias	hsa-mir-301b	47	0.880251
Arrhythmias	hsa-mir-1233	48	0.880103
Arrhythmias	hsa-mir-362	49	0.879526
Arrhythmias	hsa-mir-491	50	0.878268
Arthritis	hsa-mir-1273c	1	0.999876
Arthritis	hsa-mir-331	2	0.991327
Arthritis	hsa-mir-124	3	0.985579
Arthritis	hsa-mir-133b	4	0.985287
Arthritis	hsa-mir-302a	5	0.97325
Arthritis	hsa-mir-1285	6	0.970132
Arthritis	hsa-mir-30c	7	0.969445
Arthritis	hsa-mir-146a	8	0.964798
Arthritis	hsa-mir-199a	9	0.963642
Arthritis	hsa-let-7d	10	0.963353
Arthritis	hsa-mir-1471	11	0.959782
Arthritis	hsa-mir-125b	12	0.959737
Arthritis	hsa-mir-188	13	0.955603
Arthritis	hsa-mir-33b	14	0.95444
Arthritis	hsa-mir-214	15	0.953599
Arthritis	hsa-mir-32	16	0.940913
Arthritis	hsa-mir-495	17	0.937844
Arthritis	hsa-mir-199b	18	0.933546
Arthritis	hsa-mir-124a	19	0.929756
Arthritis	hsa-mir-141	20	0.926862
Arthritis	hsa-mir-181	21	0.924486
Arthritis	hsa-mir-301a	22	0.918288
Arthritis	hsa-mir-1233	23	0.917567
Arthritis	hsa-mir-1909	24	0.915917
Arthritis	hsa-mir-376c	25	0.913391
Arthritis	hsa-mir-27b	26	0.912404
Arthritis	hsa-mir-497	27	0.912051
Arthritis	hsa-mir-1227	28	0.908018
Arthritis	hsa-mir-29c	29	0.903511
Arthritis	hsa-mir-223	30	0.901374
Arthritis	hsa-mir-1247	31	0.899026
Arthritis	hsa-mir-194	32	0.894301
Arthritis	hsa-mir-212	33	0.884216
Arthritis	hsa-mir-375	34	0.881543
Arthritis	hsa-mir-370	35	0.877034
Arthritis	hsa-mir-151b	36	0.875251
Arthritis	hsa-mir-299	37	0.869969
Arthritis	hsa-mir-26a	38	0.869459
Arthritis	hsa-let-7i	39	0.862541
Arthritis	hsa-mir-218	40	0.861979
Arthritis	hsa-mir-378g	41	0.85835
Arthritis	hsa-mir-200c	42	0.857216
Arthritis	hsa-mir-140	43	0.855169
Arthritis	hsa-mir-31	44	0.854872
Arthritis	hsa-mir-374b	45	0.839956
Arthritis	hsa-mir-1296	46	0.835859
Arthritis	hsa-mir-1322	47	0.833217
Arthritis	hsa-mir-200a	48	0.825626
Arthritis	hsa-mir-1246	49	0.82104
Arthritis	hsa-mir-409	50	0.818432
Arthritis	hsa-mir-208a	1	0.999499
Arthritis	hsa-mir-454	2	0.998055
Arthritis	hsa-mir-219	3	0.997062
Arthritis	hsa-mir-221	4	0.996865
Arthritis	hsa-mir-422a	5	0.990612
Arthritis	hsa-let-7g	6	0.988171
Arthritis	hsa-mir-345	7	0.984578
Arthritis	hsa-mir-133b	8	0.98024
Arthritis	hsa-mir-1471	9	0.973672
Arthritis	hsa-mir-323b	10	0.966434
Arthritis	hsa-mir-206	11	0.963663
Arthritis	hsa-mir-155	12	0.961296
Arthritis	hsa-mir-320c	13	0.960381
Arthritis	hsa-mir-376a	14	0.958634
Arthritis	hsa-mir-450a	15	0.957414
Arthritis	hsa-mir-29b	16	0.953057
Arthritis	hsa-mir-375	17	0.952334
Arthritis	hsa-mir-153	18	0.951959
Arthritis	hsa-mir-328	19	0.94996
Arthritis	hsa-mir-1	20	0.945626
Arthritis	hsa-mir-34a	21	0.943033
Arthritis	hsa-mir-449c	22	0.938718
Arthritis	hsa-mir-103a	23	0.938191
Arthritis	hsa-mir-197	24	0.93203
Arthritis	hsa-mir-196a	25	0.931038
Arthritis	hsa-mir-503	26	0.930733
Arthritis	hsa-mir-1181	27	0.928027
Arthritis	hsa-mir-32	28	0.924478
Arthritis	hsa-mir-451b	29	0.923976
Arthritis	hsa-mir-329	30	0.921995
Arthritis	hsa-mir-34c	31	0.920501
Arthritis	hsa-mir-362	32	0.920498
Arthritis	hsa-mir-1301	33	0.917902
Arthritis	hsa-mir-424	34	0.909469
Arthritis	hsa-let-7f	35	0.904041
Arthritis	hsa-mir-449b	36	0.900962
Arthritis	hsa-mir-320a	37	0.900949
Arthritis	hsa-mir-365a	38	0.898949
Arthritis	hsa-mir-338	39	0.895327
Arthritis	hsa-mir-1234	40	0.895091
Arthritis	hsa-mir-27b	41	0.895014
Arthritis	hsa-mir-374b	42	0.893698
Arthritis	hsa-mir-181a	43	0.884992
Arthritis	hsa-mir-193a	44	0.884242
Arthritis	hsa-mir-139	45	0.88276
Arthritis	hsa-mir-3186	46	0.877431
Arthritis	hsa-mir-378f	47	0.877199
Arthritis	hsa-mir-1290	48	0.877178
Arthritis	hsa-mir-33a	49	0.874959
Arthritis	hsa-mir-377	50	0.871405
Arthritis	hsa-mir-223	1	0.993849
Arthritis	hsa-mir-378g	2	0.991924
Arthritis	hsa-mir-151a	3	0.988896
Arthritis	hsa-mir-497	4	0.987749
Arthritis	hsa-mir-3163	5	0.985282
Arthritis	hsa-mir-100	6	0.973921
Arthritis	hsa-mir-425	7	0.973197
Arthritis	hsa-mir-339	8	0.970545
Arthritis	hsa-mir-499b	9	0.968538
Arthritis	hsa-mir-1183	10	0.967888
Arthritis	hsa-mir-1915	11	0.966691
Arthritis	hsa-mir-1293	12	0.966286
Arthritis	hsa-mir-452	13	0.957694
Arthritis	hsa-mir-208a	14	0.954629
Arthritis	hsa-mir-450a	15	0.954378
Arthritis	hsa-mir-129	16	0.951453
Arthritis	hsa-mir-155	17	0.944894
Arthritis	hsa-mir-1229	18	0.937884
Arthritis	hsa-mir-214	19	0.936773
Arthritis	hsa-mir-146b	20	0.933633
Arthritis	hsa-mir-302e	21	0.930508
Arthritis	hsa-mir-106b	22	0.930475
Arthritis	hsa-mir-216b	23	0.929639
Arthritis	hsa-mir-493	24	0.926198
Arthritis	hsa-mir-4306	25	0.924112
Arthritis	hsa-mir-134	26	0.921824
Arthritis	hsa-mir-204	27	0.921811
Arthritis	hsa-mir-345	28	0.916632
Arthritis	hsa-mir-132	29	0.915737
Arthritis	hsa-mir-4257	30	0.914357
Arthritis	hsa-mir-3196	31	0.913186
Arthritis	hsa-mir-1299	32	0.912421
Arthritis	hsa-mir-103b	33	0.910332
Arthritis	hsa-mir-1290	34	0.907786
Arthritis	hsa-mir-193b	35	0.907275
Arthritis	hsa-mir-136	36	0.904915
Arthritis	hsa-mir-27b	37	0.901538
Arthritis	hsa-mir-125b	38	0.899926
Arthritis	hsa-mir-150	39	0.884082
Arthritis	hsa-mir-429	40	0.876554
Arthritis	hsa-mir-2110	41	0.870782
Arthritis	hsa-mir-454	42	0.868999
Arthritis	hsa-mir-3940	43	0.86626
Arthritis	hsa-mir-32	44	0.860438
Arthritis	hsa-mir-302f	45	0.851397
Arthritis	hsa-mir-1273c	46	0.850543
Arthritis	hsa-mir-194	47	0.849427
Arthritis	hsa-let-7c	48	0.848775
Arthritis	hsa-mir-137	49	0.838892
Arthritis	hsa-mir-373	50	0.837481
Asthma	hsa-mir-487b	1	0.995524
Asthma	hsa-let-7a	2	0.994916
Asthma	hsa-let-7c	3	0.993696
Asthma	hsa-mir-26b	4	0.991716
Asthma	hsa-mir-182	5	0.99165
Asthma	hsa-mir-150	6	0.98813
Asthma	hsa-mir-200c	7	0.988124
Asthma	hsa-mir-378g	8	0.986677
Asthma	hsa-mir-425	9	0.985617
Asthma	hsa-mir-191	10	0.984815
Asthma	hsa-mir-130b	11	0.98312
Asthma	hsa-mir-29a	12	0.97357
Asthma	hsa-mir-362	13	0.972886
Asthma	hsa-let-7i	14	0.96757
Asthma	hsa-mir-10b	15	0.964965
Asthma	hsa-mir-27b	16	0.95942
Asthma	hsa-mir-22	17	0.959413
Asthma	hsa-mir-423	18	0.954054
Asthma	hsa-mir-26	19	0.953073
Asthma	hsa-mir-493	20	0.950847
Asthma	hsa-mir-3186	21	0.948476
Asthma	hsa-mir-194	22	0.945018
Asthma	hsa-mir-106b	23	0.944214
Asthma	hsa-mir-29c	24	0.939864
Asthma	hsa-mir-361	25	0.939002
Asthma	hsa-mir-363	26	0.937336
Asthma	hsa-mir-1469	27	0.932931
Asthma	hsa-mir-128	28	0.925314
Asthma	hsa-mir-126	29	0.924672
Asthma	hsa-mir-30d	30	0.914104
Asthma	hsa-mir-122	31	0.911096
Asthma	hsa-mir-378h	32	0.90505
Asthma	hsa-mir-205	33	0.904481
Asthma	hsa-mir-188	34	0.898552
Asthma	hsa-mir-411	35	0.893191
Asthma	hsa-mir-200a	36	0.891828
Asthma	hsa-mir-1236	37	0.881268
Asthma	hsa-mir-302b	38	0.873049
Asthma	hsa-mir-379	39	0.867284
Asthma	hsa-mir-302c	40	0.865955
Asthma	hsa-mir-449c	41	0.86565
Asthma	hsa-mir-484	42	0.862646
Asthma	hsa-mir-300	43	0.862362
Asthma	hsa-mir-23b	44	0.860573
Asthma	hsa-mir-1245a	45	0.859312
Asthma	hsa-mir-181	46	0.852298
Asthma	hsa-mir-338	47	0.84896
Asthma	hsa-mir-214	48	0.848151
Asthma	hsa-mir-4792	49	0.84517
Asthma	hsa-mir-185	50	0.844864
Astrocytoma	hsa-mir-34b	1	0.990475
Astrocytoma	hsa-mir-1469	2	0.988052
Astrocytoma	hsa-mir-155	3	0.974485
Astrocytoma	hsa-let-7b	4	0.971889
Astrocytoma	hsa-mir-3196	5	0.966856
Astrocytoma	hsa-mir-151a	6	0.963479
Astrocytoma	hsa-mir-135b	7	0.956148
Astrocytoma	hsa-mir-19a	8	0.955932
Astrocytoma	hsa-mir-149	9	0.955738
Astrocytoma	hsa-mir-124	10	0.955397
Astrocytoma	hsa-mir-101	11	0.95441
Astrocytoma	hsa-mir-145	12	0.954054
Astrocytoma	hsa-mir-142	13	0.952808
Astrocytoma	hsa-mir-221	14	0.952564
Astrocytoma	hsa-mir-190b	15	0.952479
Astrocytoma	hsa-mir-222	16	0.942579
Astrocytoma	hsa-let-7c	17	0.941512
Astrocytoma	hsa-mir-363	18	0.936784
Astrocytoma	hsa-mir-29c	19	0.93536
Astrocytoma	hsa-mir-433	20	0.932932
Astrocytoma	hsa-mir-153	21	0.932473
Astrocytoma	hsa-mir-337	22	0.932144
Astrocytoma	hsa-mir-378i	23	0.911716
Astrocytoma	hsa-mir-20b	24	0.908618
Astrocytoma	hsa-mir-206	25	0.90576
Astrocytoma	hsa-mir-3940	26	0.902697
Astrocytoma	hsa-mir-2110	27	0.901274
Astrocytoma	hsa-mir-382	28	0.898544
Astrocytoma	hsa-mir-147a	29	0.897717
Astrocytoma	hsa-mir-502	30	0.893995
Astrocytoma	hsa-let-7i	31	0.892685
Astrocytoma	hsa-mir-489	32	0.89184
Astrocytoma	hsa-mir-3163	33	0.890321
Astrocytoma	hsa-mir-371a	34	0.887874
Astrocytoma	hsa-mir-136	35	0.887689
Astrocytoma	hsa-mir-1246	36	0.886455
Astrocytoma	hsa-mir-483	37	0.883115
Astrocytoma	hsa-mir-379	38	0.879475
Astrocytoma	hsa-mir-373	39	0.875606
Astrocytoma	hsa-mir-1305	40	0.871605
Astrocytoma	hsa-mir-1271	41	0.866693
Astrocytoma	hsa-mir-1245a	42	0.861231
Astrocytoma	hsa-mir-26b	43	0.86113
Astrocytoma	hsa-mir-369	44	0.860369
Astrocytoma	hsa-mir-29b	45	0.858664
Astrocytoma	hsa-mir-503	46	0.858381
Astrocytoma	hsa-mir-203	47	0.857379
Astrocytoma	hsa-mir-23b	48	0.853169
Astrocytoma	hsa-mir-423	49	0.851664
Astrocytoma	hsa-mir-410	50	0.845946
Atherosclerosis	hsa-mir-1322	1	0.99698
Atherosclerosis	hsa-mir-1227	2	0.994183
Atherosclerosis	hsa-mir-190a	3	0.986167
Atherosclerosis	hsa-mir-191	4	0.978657
Atherosclerosis	hsa-mir-143	5	0.97607
Atherosclerosis	hsa-mir-203	6	0.965343
Atherosclerosis	hsa-mir-3179	7	0.965075
Atherosclerosis	hsa-mir-302f	8	0.959052
Atherosclerosis	hsa-mir-323a	9	0.957084
Atherosclerosis	hsa-mir-485	10	0.955177
Atherosclerosis	hsa-mir-28	11	0.952066
Atherosclerosis	hsa-mir-141	12	0.948996
Atherosclerosis	hsa-mir-500b	13	0.94894
Atherosclerosis	hsa-mir-147b	14	0.948835
Atherosclerosis	hsa-mir-449a	15	0.947603
Atherosclerosis	hsa-mir-199a	16	0.946659
Atherosclerosis	hsa-mir-501	17	0.943146
Atherosclerosis	hsa-mir-487b	18	0.939731
Atherosclerosis	hsa-mir-221	19	0.939429
Atherosclerosis	hsa-mir-183	20	0.936614
Atherosclerosis	hsa-mir-378i	21	0.933882
Atherosclerosis	hsa-mir-202	22	0.930537
Atherosclerosis	hsa-mir-495	23	0.929182
Atherosclerosis	hsa-mir-126	24	0.923803
Atherosclerosis	hsa-mir-217	25	0.906876
Atherosclerosis	hsa-mir-224	26	0.899979
Atherosclerosis	hsa-mir-137	27	0.897315
Atherosclerosis	hsa-mir-181a	28	0.891705
Atherosclerosis	hsa-mir-196a	29	0.889999
Atherosclerosis	hsa-mir-378b	30	0.889346
Atherosclerosis	hsa-mir-27a	31	0.883557
Atherosclerosis	hsa-mir-367	32	0.877837
Atherosclerosis	hsa-mir-1258	33	0.875864
Atherosclerosis	hsa-mir-487a	34	0.868601
Atherosclerosis	hsa-mir-151a	35	0.868409
Atherosclerosis	hsa-mir-1290	36	0.860641
Atherosclerosis	hsa-mir-328	37	0.859653
Atherosclerosis	hsa-mir-30b	38	0.855866
Atherosclerosis	hsa-mir-502	39	0.84922
Atherosclerosis	hsa-mir-148a	40	0.84738
Atherosclerosis	hsa-mir-376a	41	0.845557
Atherosclerosis	hsa-mir-298	42	0.844596
Atherosclerosis	hsa-mir-302d	43	0.84405
Atherosclerosis	hsa-mir-1207	44	0.844045
Atherosclerosis	hsa-mir-208b	45	0.838244
Atherosclerosis	hsa-mir-32	46	0.836709
Atherosclerosis	hsa-mir-410	47	0.836451
Atherosclerosis	hsa-mir-500a	48	0.834265
Atherosclerosis	hsa-mir-300	49	0.831932
Atherosclerosis	hsa-mir-455	50	0.828967
Atrial Fibrillation	hsa-mir-199a	1	0.99
Atrial Fibrillation	hsa-mir-199b	2	0.986758
Atrial Fibrillation	hsa-mir-125b	3	0.985317
Atrial Fibrillation	hsa-mir-374a	4	0.983769
Atrial Fibrillation	hsa-mir-141	5	0.981883
Atrial Fibrillation	hsa-mir-410	6	0.978036
Atrial Fibrillation	hsa-mir-30e	7	0.972907
Atrial Fibrillation	hsa-mir-429	8	0.971583
Atrial Fibrillation	hsa-mir-302f	9	0.971156
Atrial Fibrillation	hsa-mir-423	10	0.969507
Atrial Fibrillation	hsa-mir-10b	11	0.969168
Atrial Fibrillation	hsa-mir-495	12	0.96873
Atrial Fibrillation	hsa-mir-130a	13	0.968265
Atrial Fibrillation	hsa-mir-1293	14	0.967873
Atrial Fibrillation	hsa-let-7c	15	0.958529
Atrial Fibrillation	hsa-mir-190b	16	0.957343
Atrial Fibrillation	hsa-mir-2110	17	0.956004
Atrial Fibrillation	hsa-mir-297	18	0.953304
Atrial Fibrillation	hsa-mir-323b	19	0.948636
Atrial Fibrillation	hsa-mir-147a	20	0.947331
Atrial Fibrillation	hsa-mir-30d	21	0.945659
Atrial Fibrillation	hsa-mir-1234	22	0.94306
Atrial Fibrillation	hsa-mir-127	23	0.941373
Atrial Fibrillation	hsa-mir-200b	24	0.926623
Atrial Fibrillation	hsa-mir-223	25	0.924743
Atrial Fibrillation	hsa-mir-204	26	0.924507
Atrial Fibrillation	hsa-mir-148b	27	0.914705
Atrial Fibrillation	hsa-mir-19b	28	0.912797
Atrial Fibrillation	hsa-let-7a	29	0.912156
Atrial Fibrillation	hsa-mir-103a	30	0.907247
Atrial Fibrillation	hsa-mir-151a	31	0.903742
Atrial Fibrillation	hsa-mir-3186	32	0.903702
Atrial Fibrillation	hsa-mir-382	33	0.903531
Atrial Fibrillation	hsa-mir-21	34	0.901039
Atrial Fibrillation	hsa-mir-320d	35	0.900941
Atrial Fibrillation	hsa-mir-181c	36	0.900147
Atrial Fibrillation	hsa-mir-133a	37	0.8969
Atrial Fibrillation	hsa-mir-196a	38	0.896689
Atrial Fibrillation	hsa-mir-383	39	0.87972
Atrial Fibrillation	hsa-mir-195	40	0.876132
Atrial Fibrillation	hsa-mir-1228	41	0.87444
Atrial Fibrillation	hsa-mir-451a	42	0.873916
Atrial Fibrillation	hsa-mir-296	43	0.873425
Atrial Fibrillation	hsa-mir-448	44	0.872116
Atrial Fibrillation	hsa-mir-150	45	0.869491
Atrial Fibrillation	hsa-mir-140	46	0.867585
Atrial Fibrillation	hsa-mir-362	47	0.858826
Atrial Fibrillation	hsa-mir-487b	48	0.858059
Atrial Fibrillation	hsa-mir-378h	49	0.857608
Atrial Fibrillation	hsa-mir-1275	50	0.857554
Atrophy	hsa-mir-3130	1	0.998117
Atrophy	hsa-mir-24	2	0.998085
Atrophy	hsa-mir-499a	3	0.99793
Atrophy	hsa-mir-190a	4	0.993397
Atrophy	hsa-mir-371	5	0.990624
Atrophy	hsa-mir-3148	6	0.989101
Atrophy	hsa-mir-182	7	0.988989
Atrophy	hsa-mir-219	8	0.988892
Atrophy	hsa-mir-200c	9	0.980224
Atrophy	hsa-mir-23b	10	0.979078
Atrophy	hsa-mir-488	11	0.974262
Atrophy	hsa-mir-1323	12	0.969629
Atrophy	hsa-mir-1271	13	0.969531
Atrophy	hsa-mir-19b	14	0.966365
Atrophy	hsa-mir-371a	15	0.96429
Atrophy	hsa-mir-423	16	0.96362
Atrophy	hsa-mir-1273a	17	0.961932
Atrophy	hsa-mir-214	18	0.959554
Atrophy	hsa-mir-1471	19	0.957856
Atrophy	hsa-mir-495	20	0.952996
Atrophy	hsa-mir-155	21	0.948909
Atrophy	hsa-mir-1183	22	0.948189
Atrophy	hsa-mir-376b	23	0.947592
Atrophy	hsa-mir-3196	24	0.943095
Atrophy	hsa-mir-133b	25	0.941984
Atrophy	hsa-mir-365a	26	0.936118
Atrophy	hsa-mir-1915	27	0.931629
Atrophy	hsa-mir-1972	28	0.92585
Atrophy	hsa-mir-196a	29	0.924688
Atrophy	hsa-mir-2355	30	0.919774
Atrophy	hsa-mir-1246	31	0.915167
Atrophy	hsa-mir-335	32	0.914335
Atrophy	hsa-mir-10a	33	0.91206
Atrophy	hsa-mir-301a	34	0.910798
Atrophy	hsa-mir-146b	35	0.910568
Atrophy	hsa-mir-29c	36	0.907138
Atrophy	hsa-mir-493	37	0.897909
Atrophy	hsa-mir-1181	38	0.895205
Atrophy	hsa-mir-422a	39	0.891883
Atrophy	hsa-mir-196b	40	0.890852
Atrophy	hsa-mir-378d	41	0.889726
Atrophy	hsa-mir-300	42	0.888439
Atrophy	hsa-mir-20b	43	0.883726
Atrophy	hsa-mir-487a	44	0.883426
Atrophy	hsa-mir-21	45	0.883287
Atrophy	hsa-mir-451a	46	0.872974
Atrophy	hsa-mir-410	47	0.870099
Atrophy	hsa-mir-369	48	0.869185
Atrophy	hsa-mir-16	49	0.866183
Atrophy	hsa-mir-18a	50	0.849882
Autoimmune Diseases	hsa-let-7e	1	0.998659
Autoimmune Diseases	hsa-mir-1301	2	0.994404
Autoimmune Diseases	hsa-mir-483	3	0.993779
Autoimmune Diseases	hsa-mir-126	4	0.988201
Autoimmune Diseases	hsa-mir-31	5	0.987017
Autoimmune Diseases	hsa-mir-490	6	0.986925
Autoimmune Diseases	hsa-mir-302b	7	0.977774
Autoimmune Diseases	hsa-mir-124	8	0.974555
Autoimmune Diseases	hsa-mir-296	9	0.974364
Autoimmune Diseases	hsa-mir-30c	10	0.972328
Autoimmune Diseases	hsa-mir-204	11	0.971787
Autoimmune Diseases	hsa-mir-1305	12	0.960402
Autoimmune Diseases	hsa-mir-3130	13	0.960048
Autoimmune Diseases	hsa-mir-101	14	0.959345
Autoimmune Diseases	hsa-mir-371	15	0.959095
Autoimmune Diseases	hsa-mir-144	16	0.951201
Autoimmune Diseases	hsa-mir-378h	17	0.94921
Autoimmune Diseases	hsa-mir-21	18	0.940904
Autoimmune Diseases	hsa-mir-181	19	0.940444
Autoimmune Diseases	hsa-mir-15a	20	0.938679
Autoimmune Diseases	hsa-mir-339	21	0.935028
Autoimmune Diseases	hsa-mir-3940	22	0.934191
Autoimmune Diseases	hsa-let-7a	23	0.928848
Autoimmune Diseases	hsa-mir-195	24	0.926161
Autoimmune Diseases	hsa-mir-10b	25	0.924575
Autoimmune Diseases	hsa-mir-219	26	0.924438
Autoimmune Diseases	hsa-mir-190b	27	0.917694
Autoimmune Diseases	hsa-mir-1224	28	0.915507
Autoimmune Diseases	hsa-mir-127	29	0.914955
Autoimmune Diseases	hsa-let-7c	30	0.913999
Autoimmune Diseases	hsa-mir-125b	31	0.913562
Autoimmune Diseases	hsa-mir-105	32	0.913196
Autoimmune Diseases	hsa-mir-342	33	0.912147
Autoimmune Diseases	hsa-mir-1302	34	0.909814
Autoimmune Diseases	hsa-mir-328	35	0.909792
Autoimmune Diseases	hsa-mir-34a	36	0.909717
Autoimmune Diseases	hsa-mir-1273a	37	0.907623
Autoimmune Diseases	hsa-mir-186	38	0.905734
Autoimmune Diseases	hsa-mir-2110	39	0.904546
Autoimmune Diseases	hsa-mir-107	40	0.904017
Autoimmune Diseases	hsa-mir-211	41	0.903046
Autoimmune Diseases	hsa-mir-27b	42	0.902646
Autoimmune Diseases	hsa-mir-132	43	0.898623
Autoimmune Diseases	hsa-mir-28	44	0.890189
Autoimmune Diseases	hsa-let-7b	45	0.885687
Autoimmune Diseases	hsa-mir-216a	46	0.881574
Autoimmune Diseases	hsa-mir-30b	47	0.880693
Autoimmune Diseases	hsa-mir-26b	48	0.879238
Autoimmune Diseases	hsa-mir-153	49	0.864631
Autoimmune Diseases	hsa-mir-3186	50	0.862101
Azoospermia	hsa-mir-137	1	0.997757
Azoospermia	hsa-mir-1915	2	0.994157
Azoospermia	hsa-mir-147a	3	0.992295
Azoospermia	hsa-mir-3130	4	0.991612
Azoospermia	hsa-mir-1293	5	0.990883
Azoospermia	hsa-mir-10b	6	0.979883
Azoospermia	hsa-mir-493	7	0.979714
Azoospermia	hsa-mir-323b	8	0.972287
Azoospermia	hsa-mir-153	9	0.971909
Azoospermia	hsa-mir-1183	10	0.971063
Azoospermia	hsa-mir-133b	11	0.970425
Azoospermia	hsa-mir-146a	12	0.967444
Azoospermia	hsa-mir-194	13	0.965463
Azoospermia	hsa-mir-135b	14	0.962721
Azoospermia	hsa-mir-1181	15	0.960511
Azoospermia	hsa-mir-1184	16	0.955556
Azoospermia	hsa-mir-106b	17	0.954996
Azoospermia	hsa-mir-1302	18	0.95376
Azoospermia	hsa-mir-495	19	0.952652
Azoospermia	hsa-mir-1290	20	0.952455
Azoospermia	hsa-mir-34c	21	0.95244
Azoospermia	hsa-mir-29a	22	0.950718
Azoospermia	hsa-mir-205	23	0.945177
Azoospermia	hsa-mir-190b	24	0.941958
Azoospermia	hsa-mir-410	25	0.941447
Azoospermia	hsa-mir-429	26	0.940345
Azoospermia	hsa-mir-1275	27	0.930194
Azoospermia	hsa-mir-338	28	0.927661
Azoospermia	hsa-mir-1228	29	0.926481
Azoospermia	hsa-mir-107	30	0.924508
Azoospermia	hsa-mir-372	31	0.920032
Azoospermia	hsa-mir-29b	32	0.916981
Azoospermia	hsa-mir-190a	33	0.916408
Azoospermia	hsa-mir-101	34	0.912707
Azoospermia	hsa-mir-346	35	0.91063
Azoospermia	hsa-mir-378a	36	0.905821
Azoospermia	hsa-mir-28	37	0.905685
Azoospermia	hsa-mir-199a	38	0.905507
Azoospermia	hsa-mir-371	39	0.899684
Azoospermia	hsa-mir-1236	40	0.899045
Azoospermia	hsa-mir-1202	41	0.895453
Azoospermia	hsa-mir-500b	42	0.887946
Azoospermia	hsa-mir-3179	43	0.887451
Azoospermia	hsa-mir-34a	44	0.885141
Azoospermia	hsa-mir-30a	45	0.885028
Azoospermia	hsa-mir-122	46	0.874811
Azoospermia	hsa-mir-1180	47	0.868642
Azoospermia	hsa-mir-24	48	0.860581
Azoospermia	hsa-mir-320c	49	0.860184
Azoospermia	hsa-mir-324	50	0.859296
Barrett Esophagus	hsa-mir-200	1	0.998499
Barrett Esophagus	hsa-mir-299	2	0.996298
Barrett Esophagus	hsa-mir-455	3	0.988884
Barrett Esophagus	hsa-mir-499a	4	0.985984
Barrett Esophagus	hsa-mir-329	5	0.983979
Barrett Esophagus	hsa-mir-1228	6	0.977011
Barrett Esophagus	hsa-mir-202	7	0.971311
Barrett Esophagus	hsa-mir-298	8	0.965966
Barrett Esophagus	hsa-mir-4792	9	0.961822
Barrett Esophagus	hsa-mir-484	10	0.95858
Barrett Esophagus	hsa-mir-144	11	0.953646
Barrett Esophagus	hsa-mir-10b	12	0.952056
Barrett Esophagus	hsa-mir-25	13	0.946228
Barrett Esophagus	hsa-mir-26	14	0.94425
Barrett Esophagus	hsa-mir-106b	15	0.944002
Barrett Esophagus	hsa-mir-378c	16	0.942842
Barrett Esophagus	hsa-mir-148a	17	0.940273
Barrett Esophagus	hsa-mir-1246	18	0.940066
Barrett Esophagus	hsa-mir-3940	19	0.932616
Barrett Esophagus	hsa-mir-30c	20	0.931176
Barrett Esophagus	hsa-mir-1181	21	0.924564
Barrett Esophagus	hsa-mir-130b	22	0.922027
Barrett Esophagus	hsa-mir-187	23	0.920747
Barrett Esophagus	hsa-mir-195	24	0.919917
Barrett Esophagus	hsa-mir-133b	25	0.914945
Barrett Esophagus	hsa-mir-320c	26	0.913177
Barrett Esophagus	hsa-mir-320a	27	0.91041
Barrett Esophagus	hsa-mir-374b	28	0.908524
Barrett Esophagus	hsa-mir-1236	29	0.906589
Barrett Esophagus	hsa-mir-424	30	0.902603
Barrett Esophagus	hsa-mir-330	31	0.898866
Barrett Esophagus	hsa-mir-15b	32	0.898593
Barrett Esophagus	hsa-mir-346	33	0.898481
Barrett Esophagus	hsa-mir-495	34	0.894146
Barrett Esophagus	hsa-mir-362	35	0.893731
Barrett Esophagus	hsa-mir-379	36	0.88029
Barrett Esophagus	hsa-mir-3163	37	0.873912
Barrett Esophagus	hsa-mir-487a	38	0.871586
Barrett Esophagus	hsa-mir-452	39	0.871509
Barrett Esophagus	hsa-mir-425	40	0.871111
Barrett Esophagus	hsa-mir-147b	41	0.860008
Barrett Esophagus	hsa-mir-107	42	0.859593
Barrett Esophagus	hsa-mir-199a	43	0.853924
Barrett Esophagus	hsa-mir-375	44	0.852868
Barrett Esophagus	hsa-mir-373	45	0.850338
Barrett Esophagus	hsa-mir-212	46	0.843112
Barrett Esophagus	hsa-mir-29b	47	0.842416
Barrett Esophagus	hsa-mir-19b	48	0.835646
Barrett Esophagus	hsa-mir-34c	49	0.821831
Barrett Esophagus	hsa-mir-181	50	0.816266
Behcet Syndrome	hsa-mir-1234	1	0.995853
Behcet Syndrome	hsa-mir-146b	2	0.994119
Behcet Syndrome	hsa-mir-378d	3	0.987832
Behcet Syndrome	hsa-mir-193a	4	0.984823
Behcet Syndrome	hsa-mir-195	5	0.98434
Behcet Syndrome	hsa-mir-338	6	0.983387
Behcet Syndrome	hsa-mir-4306	7	0.981757
Behcet Syndrome	hsa-mir-181b	8	0.975853
Behcet Syndrome	hsa-mir-124	9	0.975592
Behcet Syndrome	hsa-mir-19a	10	0.974771
Behcet Syndrome	hsa-mir-346	11	0.973022
Behcet Syndrome	hsa-mir-378a	12	0.970925
Behcet Syndrome	hsa-mir-187	13	0.96575
Behcet Syndrome	hsa-mir-148a	14	0.96182
Behcet Syndrome	hsa-mir-152	15	0.960908
Behcet Syndrome	hsa-mir-490	16	0.924566
Behcet Syndrome	hsa-let-7b	17	0.923297
Behcet Syndrome	hsa-mir-29c	18	0.917266
Behcet Syndrome	hsa-mir-27a	19	0.916576
Behcet Syndrome	hsa-mir-448	20	0.915685
Behcet Syndrome	hsa-mir-497	21	0.907842
Behcet Syndrome	hsa-mir-184	22	0.898644
Behcet Syndrome	hsa-mir-200	23	0.898629
Behcet Syndrome	hsa-mir-301b	24	0.896967
Behcet Syndrome	hsa-mir-1972	25	0.896541
Behcet Syndrome	hsa-mir-499b	26	0.895103
Behcet Syndrome	hsa-mir-151	27	0.894856
Behcet Syndrome	hsa-mir-204	28	0.892611
Behcet Syndrome	hsa-mir-1180	29	0.888597
Behcet Syndrome	hsa-mir-1469	30	0.881291
Behcet Syndrome	hsa-mir-1256	31	0.878856
Behcet Syndrome	hsa-mir-371a	32	0.878623
Behcet Syndrome	hsa-mir-323a	33	0.877596
Behcet Syndrome	hsa-mir-192	34	0.87624
Behcet Syndrome	hsa-mir-147a	35	0.875123
Behcet Syndrome	hsa-mir-136	36	0.869761
Behcet Syndrome	hsa-mir-1293	37	0.867966
Behcet Syndrome	hsa-mir-1249	38	0.859346
Behcet Syndrome	hsa-mir-4792	39	0.856713
Behcet Syndrome	hsa-mir-411	40	0.855844
Behcet Syndrome	hsa-mir-202	41	0.855104
Behcet Syndrome	hsa-mir-196a	42	0.853033
Behcet Syndrome	hsa-mir-410	43	0.852316
Behcet Syndrome	hsa-mir-127	44	0.852034
Behcet Syndrome	hsa-mir-181d	45	0.849562
Behcet Syndrome	hsa-mir-378e	46	0.849322
Behcet Syndrome	hsa-mir-494	47	0.842909
Behcet Syndrome	hsa-mir-185	48	0.841665
Behcet Syndrome	hsa-mir-493	49	0.83462
Behcet Syndrome	hsa-mir-449c	50	0.834478
Biliary Atresia	hsa-let-7e	1	0.997078
Biliary Atresia	hsa-mir-337	2	0.991244
Biliary Atresia	hsa-mir-140	3	0.989973
Biliary Atresia	hsa-mir-196b	4	0.987775
Biliary Atresia	hsa-mir-215	5	0.974726
Biliary Atresia	hsa-mir-1302	6	0.960981
Biliary Atresia	hsa-mir-100	7	0.944439
Biliary Atresia	hsa-mir-25	8	0.943067
Biliary Atresia	hsa-mir-483	9	0.941669
Biliary Atresia	hsa-mir-296	10	0.939195
Biliary Atresia	hsa-mir-200b	11	0.935606
Biliary Atresia	hsa-mir-376c	12	0.934371
Biliary Atresia	hsa-let-7i	13	0.933299
Biliary Atresia	hsa-mir-216a	14	0.932303
Biliary Atresia	hsa-mir-223	15	0.932152
Biliary Atresia	hsa-mir-1231	16	0.930883
Biliary Atresia	hsa-mir-1323	17	0.930226
Biliary Atresia	hsa-mir-485	18	0.928102
Biliary Atresia	hsa-mir-181d	19	0.925452
Biliary Atresia	hsa-mir-487a	20	0.916351
Biliary Atresia	hsa-mir-449a	21	0.91539
Biliary Atresia	hsa-mir-1180	22	0.913369
Biliary Atresia	hsa-mir-491	23	0.903081
Biliary Atresia	hsa-mir-30e	24	0.901911
Biliary Atresia	hsa-mir-429	25	0.896169
Biliary Atresia	hsa-mir-194	26	0.89003
Biliary Atresia	hsa-mir-3179	27	0.887282
Biliary Atresia	hsa-mir-422a	28	0.886104
Biliary Atresia	hsa-mir-1236	29	0.886062
Biliary Atresia	hsa-mir-1471	30	0.88398
Biliary Atresia	hsa-mir-154	31	0.882064
Biliary Atresia	hsa-mir-432	32	0.881008
Biliary Atresia	hsa-mir-384	33	0.880884
Biliary Atresia	hsa-mir-1301	34	0.880667
Biliary Atresia	hsa-mir-142	35	0.879995
Biliary Atresia	hsa-let-7f	36	0.857807
Biliary Atresia	hsa-mir-1322	37	0.85321
Biliary Atresia	hsa-mir-424	38	0.850868
Biliary Atresia	hsa-mir-30d	39	0.847903
Biliary Atresia	hsa-mir-138	40	0.84699
Biliary Atresia	hsa-mir-320b	41	0.844439
Biliary Atresia	hsa-mir-15b	42	0.842566
Biliary Atresia	hsa-mir-200c	43	0.83417
Biliary Atresia	hsa-mir-26	44	0.833831
Biliary Atresia	hsa-mir-22	45	0.833451
Biliary Atresia	hsa-mir-499a	46	0.829462
Biliary Atresia	hsa-mir-1247	47	0.827282
Biliary Atresia	hsa-mir-136	48	0.821963
Biliary Atresia	hsa-mir-378c	49	0.818908
[truncated: 14,301 more rows]
